# Supplementary material for: RNASeq Analysis of the Shoot Apex of Flax (Linum usitatissimum) to Identify Phloem Fiber Specification Genes
Source: Front Plant Sci. 2016 Jun 28;7:950. doi: 10.3389/fpls.2016.00950 (PMC4923117; doi:10.3389/fpls.2016.00950)
Supplement: Supplementary file 1 [file DataSheet1.XLSX]

## Sheet: Suppl_Table_1.txt
Supplemental Table 1. Normalized FPKM and fold change (basal region BR/ apical region AR) output of cuffdiff.
Fold change is expressed in log2. Transcripts most highly enriched in the apical region (AR; i.e. the portion of the stem between the apex, and 0.5 mm below the apex) will have the highest value in column "log2(fold_change)"
test_id refers to locus identifier (XLOC_######) defined by cufflinks/cuffmerge, and correspond to locus identifiers in the merged.gtf file (Supplemental File 2)
Lus_id identifiers refer to annotated gene ids in the Wang 2012 publication and used in Phytozome9, 10, 11É not all XLOC_#### have a corresponding Lus_id
status indicates whether there was sufficient information to conduct a statistical test (FDR with FDR and Benjamini-Hochberg correction).
Lus_id	description	FPKM (AR)	FPKM (BR)	log2(fold_change AR/BR)	test_stat	p_value	q_value	test_id	gene_id	gene	locus		sample_1	sample_2	status
Lus10014528	b3 domain-containing transcription factor vrn1-like	11.3001	8.2e-05	-17.0731	-0.00730635	0.0261	0.0584872	XLOC_004924	XLOC_004924	Lus10014528.g	scaffold107:146883-151966		q1	q2	OK
Lus10016425	pentatricopeptide repeat-containing	0.335332	7.14e-06	-15.5202	0	1	1	XLOC_014243	XLOC_014243	Lus10016425.g	scaffold179:516909-519539		q1	q2	NOTEST
Lus10024616	cortical cell-delineating protein precursor	0.804605	2.62e-05	-14.9086	0	1	1	XLOC_027980	XLOC_027980	Lus10024616.g	scaffold349:360087-360594		q1	q2	NOTEST
Lus10039019	dnaj heat shock n-terminal domain-containing protein	1.45086	5.72e-05	-14.6294	-0.00743543	0.16625	0.255045	XLOC_027129	XLOC_027129	Lus10039019.g	scaffold34:1293874-1298630		q1	q2	OK
Lus10012283	flavin-containing amine oxidase domain-containing	1.09967	7.05e-05	-13.9295	-0.0143597	0.31025	0.408112	XLOC_020844	XLOC_020844	Lus10012283.g	scaffold273:368778-375234		q1	q2	OK
Lus10002952	conserved protein similar to XP_002325521	1.91808	0.000143291	-13.7084	-0.00528651	0.44465	0.542785	XLOC_004861	XLOC_004861	Lus10002952.g	scaffold1060:119716-124057		q1	q2	OK
Lus10014086	conserved protein similar to XP_002313133	0.362567	2.94e-05	-13.5884	0	1	1	XLOC_008116	XLOC_008116	Lus10014086.g	scaffold1247:340442-342446		q1	q2	NOTEST
Lus10021736	bri1 kinase inhibitor 1	1.24316	0.00010444	-13.539	-0.0169848	0.16925	0.258563	XLOC_042482	XLOC_042482	Lus10021736.g	scaffold74:256233-259616		q1	q2	OK
Lus10025420	pentatricopeptide repeat-containing	0.312314	2.67e-05	-13.5122	0	1	1	XLOC_033103	XLOC_033103	Lus10025420.g	scaffold46:593951-598391		q1	q2	NOTEST
Lus10016022	conserved protein similar to XP_002510683	0.184279	2.16e-05	-13.061	0	1	1	XLOC_013659	XLOC_013659	Lus10016022.g	scaffold172:293524-295822		q1	q2	NOTEST
Lus10010076	#N/A	4.08745	0.000636679	-12.6483	-0.0618588	0.20665	0.30122	XLOC_042133	XLOC_042133	Lus10010076.g	scaffold722:100507-105066		q1	q2	OK
Lus10025874	asparaginyl-trna synthetase	1.87352	0.00037418	-12.2897	-0.00857175	0.35285	0.45209	XLOC_038944	XLOC_038944	Lus10025874.g	scaffold605:781423-784954		q1	q2	OK
Lus10030886	pectin lyase-like protein	111.731	0.0300329	-11.8612	-3.51949	0.19385	0.286535	XLOC_029707	XLOC_029707	Lus10030886.g	scaffold373:1054423-1057159		q1	q2	OK
Lus10008220	conserved protein similar to XP_002526557	0.99637	0.000295335	-11.7201	0	1	1	XLOC_012293	XLOC_012293	Lus10008220.g	scaffold157:113291-136265		q1	q2	NOTEST
Lus10040420	class iii acidic chitinase	0.155439	5.25e-05	-11.5321	0	1	1	XLOC_045536	XLOC_045536	Lus10040420.g	scaffold86:1831206-1833707		q1	q2	NOTEST
Lus10019693	verticillium wilt disease resistance protein	0.0893003	3.06e-05	-11.5129	0	1	1	XLOC_031796	XLOC_031796	Lus10019693.g	scaffold420:344687-348475		q1	q2	NOTEST
Lus10026006	pentatricopeptide repeat-containing	0.0813691	3.73e-05	-11.0913	0	1	1	XLOC_025710	XLOC_025710	Lus10026006.g	scaffold319:272224-274552		q1	q2	NOTEST
Lus10038887	#N/A	0.389242	0.000203944	-10.8983	0	1	1	XLOC_027298	XLOC_027298	Lus10038887.g	scaffold34:692095-696683		q1	q2	NOTEST
Lus10004717	(rap annotation release2) glycosyl transferase	2.84325	0.00162738	-10.7708	-0.0265912	0.3627	0.461904	XLOC_016112	XLOC_016112	Lus10004717.g	scaffold2057:12275-16731		q1	q2	OK
Lus10006355	isoprene synthase	74.5563	0.0438007	-10.7332	-2.77055	0.19905	0.292485	XLOC_012715	XLOC_012715	Lus10006355.g	scaffold1603:4009-7956		q1	q2	OK
Lus10039522	serine-threonine protein kinase	0.0376936	2.65e-05	-10.4729	0	1	1	XLOC_010896	XLOC_010896	Lus10039522.g	scaffold15:234352-237686		q1	q2	NOTEST
Lus10012148	cis-zeatin o-glucosyltransferase	0.285724	0.000233721	-10.2556	0	1	1	XLOC_006781	XLOC_006781	Lus10012148.g	scaffold1186:190258-201611		q1	q2	NOTEST
Lus10032262	proline-rich cell wall protein	81.8865	0.0692753	-10.2071	-3.29169	0.19385	0.286535	XLOC_022897	XLOC_022897	Lus10032262.g	scaffold291:368209-369010		q1	q2	OK
Lus10009914	glucose-methanol-choline oxidoreductase-like protein	1.58406	0.0013918	-10.1525	-0.0123863	0.49565	0.590759	XLOC_015730	XLOC_015730	Lus10009914.g	scaffold200:79471-84635		q1	q2	OK
Lus10013016	o-glycosyl hydrolases family 17 protein	0.200308	0.000177754	-10.1381	0	1	1	XLOC_042727	XLOC_042727	Lus10013016.g	scaffold751:170275-173060		q1	q2	NOTEST
-	#N/A	193.457	0.184791	-10.0319	-6.06891	0.2199	0.316138	XLOC_027982	XLOC_027982	-	scaffold349:409622-411573		q1	q2	OK
Lus10022492	ring zinc finger protein	0.419068	0.000425829	-9.94269	0	1	1	XLOC_030199	XLOC_030199	Lus10022492.g	scaffold38:811518-813002		q1	q2	NOTEST
Lus10023442	dehydroascorbate reductase	83.1406	0.0848871	-9.93579	-3.04324	0.1744	0.264324	XLOC_007326	XLOC_007326	Lus10023442.g	scaffold1216:204887-206178		q1	q2	OK
Lus10026293	#N/A	63.5705	0.0719868	-9.78641	-0.846081	0.0049	0.0144553	XLOC_046552	XLOC_046552	Lus10026293.g	scaffold898:508376-511364		q1	q2	OK
Lus10004455	growth-regulating factor 5	40.3017	0.0466884	-9.75356	-2.18233	0.2533	0.352235	XLOC_044847	XLOC_044847	Lus10004455.g	scaffold83:86591-88854		q1	q2	OK
Lus10028930	proline-rich cell wall protein	69.5345	0.0854682	-9.66812	-2.96392	0.1744	0.264324	XLOC_036858	XLOC_036858	Lus10028930.g	scaffold540:912679-913321		q1	q2	OK
Lus10002525	cytochrome p450	44.5789	0.060458	-9.52621	-3.98561	0.15245	0.238632	XLOC_029014	XLOC_029014	Lus10002525.g	scaffold363:105299-106877		q1	q2	OK
-	#N/A	0.0490506	7.62e-05	-9.3304	0	1	1	XLOC_032912	XLOC_032912	-	scaffold454:434884-442092		q1	q2	NOTEST
Lus10012728	ap2-like ethylene-responsive transcription factor ail6	24.2772	0.0378417	-9.32541	-2.39013	0.2347	0.332377	XLOC_016207	XLOC_016207	Lus10012728.g	scaffold206:289338-293509		q1	q2	OK
-	#N/A	192.467	0.307448	-9.29005	-4.44133	0.19385	0.286535	XLOC_001222	XLOC_001222	-	C7986339:13-348		q1	q2	OK
Lus10013817	membrane magnesium transporter	14.7452	0.0245047	-9.23297	-0.0298178	0.4729	0.569284	XLOC_039539	XLOC_039539	Lus10013817.g	scaffold618:111558-115376		q1	q2	OK
Lus10031108	transmembrane protein kinase	25.5689	0.0446517	-9.16146	-3.06035	0.0571	0.110806	XLOC_048535	XLOC_048535	Lus10031108.g	scaffold977:17416-25758		q1	q2	OK
Lus10025058	cold-shock dna binding protein	732.557	1.33107	-9.10421	-4.76049	0.1285	0.208981	XLOC_024271	XLOC_024271	Lus10025058.g	scaffold305:65870-66131		q1	q2	OK
-	#N/A	22.573	0.0422559	-9.06123	-4.36552	0.26495	0.363862	XLOC_012923	XLOC_012923	-	scaffold163:357064-360491		q1	q2	OK
Lus10010694	zf-hd homeobox protein at4g24660-like	46.227	0.0933477	-8.95191	-3.39	0.026	0.0582923	XLOC_020929	XLOC_020929	Lus10010694.g	scaffold274:412445-419810		q1	q2	OK
Lus10040214	60s acidic ribosomal protein p0	214.038	0.457756	-8.86907	-5.75551	0.00025	0.0011337	XLOC_045197	XLOC_045197	Lus10040214.g	scaffold86:780123-782378		q1	q2	OK
Lus10024603	axial regulator yabby	136.987	0.298911	-8.84011	-5.40304	0.052	0.102615	XLOC_027879	XLOC_027879	Lus10024603.g	scaffold349:243252-246277		q1	q2	OK
Lus10034487	glycine-rich protein 2b-like	396.71	0.933966	-8.7305	-8.45087	0.0002	0.00093316	XLOC_025092	XLOC_025092	Lus10034487.g	scaffold310:1526518-1527820		q1	q2	OK
Lus10036953	terminal ear1-like 2 protein	10.1778	0.0244333	-8.70237	-2.54975	0.19385	0.286535	XLOC_024701	XLOC_024701	Lus10036953.g	scaffold31:1385736-1387984		q1	q2	OK
Lus10040333	beta-ketoacyl-CoA synthase family protein	26.1073	0.0640447	-8.67116	-4.52366	0.1285	0.208981	XLOC_045259	XLOC_045259	Lus10040333.g	scaffold86:1404741-1406301		q1	q2	OK
-	#N/A	457.818	1.1248	-8.66897	-9.93304	5e-05	0.000268796	XLOC_008060	XLOC_008060	-	scaffold123:2461754-2462740		q1	q2	OK
Lus10005537	cup-shaped cotyledon 2-like	23.2092	0.0570419	-8.66846	-2.37053	0.2939	0.391692	XLOC_018070	XLOC_018070	Lus10005537.g	scaffold2324:2914-5520		q1	q2	OK
Lus10036496	axial regulator yabby	26.4479	0.07129	-8.53524	-1.79857	0.2931	0.390931	XLOC_037682	XLOC_037682	Lus10036496.g	scaffold57:890541-894113		q1	q2	OK
Lus10013874	transcription factor bhlh113-like	27.285	0.0751143	-8.50481	-2.06809	0.1682	0.257332	XLOC_039575	XLOC_039575	Lus10013874.g	scaffold618:393164-395419		q1	q2	OK
Lus10010693	homeobox protein 31	259.881	0.742805	-8.45065	-6.609	0.00035	0.0015175	XLOC_020957	XLOC_020957	Lus10010693.g,Lus10010694.g	scaffold274:412445-419810		q1	q2	OK
Lus10029878	epoxide hydrolase	17.8748	0.052914	-8.40007	-2.61609	0.19385	0.286535	XLOC_031002	XLOC_031002	Lus10029878.g	scaffold416:476687-478226		q1	q2	OK
Lus10002657	ap2-like ethylene-responsive transcription factor ail6	17.8611	0.052907	-8.39915	-3.14644	0.0137	0.0342591	XLOC_005208	XLOC_005208	Lus10002657.g	scaffold1086:76990-81198		q1	q2	OK
Lus10017749	lipid binding protein	0.167552	0.000496993	-8.39717	0	1	1	XLOC_016582	XLOC_016582	Lus10017749.g	scaffold212:260791-264241		q1	q2	NOTEST
Lus10026589	conserved protein similar to XP_002269988	24.0033	0.0748298	-8.3254	-2.01312	0.184	0.275324	XLOC_039418	XLOC_039418	Lus10026589.g	scaffold617:523128-526124		q1	q2	OK
Lus10028276	60s acidic ribosomal protein p0	138.178	0.454845	-8.24694	-6.88238	0.0011	0.00408422	XLOC_026427	XLOC_026427	Lus10028276.g	scaffold327:982119-984510		q1	q2	OK
Lus10007351	protodermal factor	18.4197	0.0623611	-8.20639	-0.904216	0.2503	0.34901	XLOC_023935	XLOC_023935	Lus10007351.g,Lus10007352.g	scaffold302:110434-115039		q1	q2	OK
Lus10032240	axial regulator yabby	114.076	0.393472	-8.17952	-6.53784	0.02875	0.0633798	XLOC_022749	XLOC_022749	Lus10032240.g	scaffold291:220697-222666		q1	q2	OK
Lus10018520	d6-type cyclin	16.3297	0.0570426	-8.16124	-2.56369	0.19385	0.286535	XLOC_008739	XLOC_008739	Lus10018520.g	scaffold1308:151730-153663		q1	q2	OK
Lus10042765	cell division cycle cofactor of apc complex	0.0170793	6.16e-05	-8.11401	0	1	1	XLOC_040833	XLOC_040833	Lus10042765.g	scaffold67:1943820-1946174		q1	q2	NOTEST
Lus10000375	alpha beta-hydrolase domain-containing protein	0.551261	0.0020395	-8.07838	0	1	1	XLOC_008569	XLOC_008569	Lus10000375.g	scaffold1299:13747-15763		q1	q2	NOTEST
-	#N/A	94.9395	0.360694	-8.04009	-6.64002	0.0082	0.0222937	XLOC_044262	XLOC_044262	-	scaffold8:296065-297144		q1	q2	OK
Lus10003168	conserved protein similar to XP_002531968	57.5636	0.220061	-8.03111	-4.05818	0.0354	0.0752943	XLOC_035469	XLOC_035469	Lus10003168.g	scaffold490:106052-108147		q1	q2	OK
Lus10042701	universal stress protein family protein	98.3476	0.376113	-8.03058	-5.48755	0.01705	0.0410639	XLOC_041022	XLOC_041022	Lus10042701.g	scaffold67:1612568-1614169		q1	q2	OK
Lus10035844	cytochrome p450	80.374	0.317759	-7.98265	-7.13906	0.00215	0.00719047	XLOC_033912	XLOC_033912	Lus10035844.g	scaffold464:1597358-1599517		q1	q2	OK
Lus10014043	b3 domain-containing protein	43.4194	0.175336	-7.95207	-4.48032	0.21275	0.308419	XLOC_008095	XLOC_008095	Lus10014043.g	scaffold1247:145198-147851		q1	q2	OK
-	#N/A	27.326	0.110706	-7.9474	-5.96742	0.02405	0.0546656	XLOC_006349	XLOC_006349	-	scaffold116:439690-441697		q1	q2	OK
Lus10025866	lipid binding protein	610.441	2.54921	-7.90366	-10.2928	0.0089	0.0238727	XLOC_038939	XLOC_038939	Lus10025866.g	scaffold605:752767-753103		q1	q2	OK
Lus10018602	l-type lectin-domain containing receptor kinase -like	0.00858568	3.63e-05	-7.88658	0	1	1	XLOC_008775	XLOC_008775	Lus10018602.g	scaffold1308:510111-513238		q1	q2	NOTEST
Lus10026114	Protein regulator of cytokinesis	3.8049	0.0164188	-7.85637	-1.19738	0.2904	0.388341	XLOC_025876	XLOC_025876	Lus10026114.g	scaffold319:747911-752162		q1	q2	OK
Lus10022277	cytochrome p450	54.7292	0.248317	-7.78399	-6.3684	0.00855	0.023072	XLOC_017435	XLOC_017435	Lus10022277.g	scaffold225:509346-510888		q1	q2	OK
Lus10040629	hydroxyproline-rich glycoprotein	84.0593	0.389241	-7.7546	-4.97784	0.0022	0.00733715	XLOC_011925	XLOC_011925	Lus10040629.g	scaffold156:764750-765959		q1	q2	OK
Lus10041326	pentatricopeptide repeat-containing	1.03198	0.00482447	-7.74082	0	1	1	XLOC_021933	XLOC_021933	Lus10041326.g	scaffold280:1969077-1976459		q1	q2	NOTEST
Lus10013673	methionine sulfoxide reductase type	3.05782	0.0142988	-7.74047	-0.127512	0.40565	0.505188	XLOC_025578	XLOC_025578	Lus10013673.g	scaffold317:506666-508817		q1	q2	OK
Lus10025148	lipid transfer protein	321.374	1.5636	-7.68324	-4.56099	0.0473	0.0950667	XLOC_024329	XLOC_024329	Lus10025148.g	scaffold305:531403-535567		q1	q2	OK
-	#N/A	13.0266	0.0670854	-7.60125	-3.95471	0.1285	0.208981	XLOC_026216	XLOC_026216	-	scaffold325:839592-840973		q1	q2	OK
Lus10030723	nac domain containing	7.45153	0.0422833	-7.46131	-2.26763	0.19385	0.286535	XLOC_029499	XLOC_029499	Lus10030723.g	scaffold373:277451-279787		q1	q2	OK
Lus10038233	lipid binding protein	288.94	1.65456	-7.44818	-5.73485	0.01695	0.0408834	XLOC_021363	XLOC_021363	Lus10038233.g	scaffold28:338390-338735		q1	q2	OK
Lus10006471	translocase of chloroplast 90	0.422302	0.00246226	-7.42215	0	1	1	XLOC_042581	XLOC_042581	Lus10006471.g	scaffold743:242298-245376		q1	q2	NOTEST
Lus10003383	pentatricopeptide repeat-containing	0.190301	0.00114834	-7.37259	0	1	1	XLOC_004898	XLOC_004898	Lus10003383.g	scaffold1068:50116-52668		q1	q2	NOTEST
Lus10028754	conserved protein similar to XP_002304523	71.9423	0.441865	-7.34709	-6.8556	0.00105	0.00392827	XLOC_036648	XLOC_036648	Lus10028754.g	scaffold540:75542-77046		q1	q2	OK
Lus10021928	membrane-associated kinase regulator 1	8.37411	0.0517884	-7.33716	-2.07778	0.1744	0.264324	XLOC_013167	XLOC_013167	Lus10021928.g	scaffold164:618042-618969		q1	q2	OK
Lus10004954	osmotin-like protein precursor	873.648	5.50887	-7.30915	-10.8634	5e-05	0.000268796	XLOC_021118	XLOC_021118	Lus10004954.g	scaffold2786:41290-48343		q1	q2	OK
Lus10005453	osmotin-like protein precursor	426.613	2.72091	-7.2927	-5.02944	0.0016	0.00561504	XLOC_044983	XLOC_044983	Lus10005453.g	scaffold847:189315-191039		q1	q2	OK
Lus10030604	pectin lyase-like protein	236.722	1.58577	-7.22186	-10.4264	5e-05	0.000268796	XLOC_047662	XLOC_047662	Lus10030604.g	scaffold917:948893-952955		q1	q2	OK
-	#N/A	34775	234.074	-7.21494	-5.49852	0.02405	0.0546656	XLOC_000081	XLOC_000081	-	C7453479:0-126		q1	q2	OK
Lus10010712	n-hydroxythioamide s-beta-glucosyltransferase	14.7078	0.100578	-7.19213	-1.83502	0.06475	0.122515	XLOC_048110	XLOC_048110	Lus10010712.g	scaffold94:112998-119732		q1	q2	OK
Lus10014905	conserved protein similar to XP_002326599	4.59451	0.0316015	-7.18377	-1.93625	0.1744	0.264324	XLOC_015880	XLOC_015880	Lus10014905.g	scaffold2022:8963-10352		q1	q2	OK
Lus10038135	zf-hd homeobox protein at4g24660-like	83.1918	0.573075	-7.18157	-6.48225	0.00215	0.00719047	XLOC_034847	XLOC_034847	Lus10038135.g	scaffold475:1889892-1890894		q1	q2	OK
-	#N/A	131.267	0.911435	-7.17014	-6.04214	0.19385	0.286535	XLOC_000680	XLOC_000680	-	C7852387:0-245		q1	q2	OK
Lus10019226	defensin precursor	358.896	2.49446	-7.1687	-3.94206	0.0721	0.133203	XLOC_029998	XLOC_029998	Lus10019226.g	scaffold377:59301-59658		q1	q2	OK
Lus10000473	growth-regulating factor 5	38.8501	0.275643	-7.13898	-3.47739	0.0871	0.154551	XLOC_024194	XLOC_024194	Lus10000473.g	scaffold3042:13891-30531		q1	q2	OK
Lus10005453	osmotin-like protein precursor	1424.6	10.6549	-7.0629	-6.00198	5e-05	0.000268796	XLOC_045020	XLOC_045020	Lus10005453.g	scaffold847:189315-191039		q1	q2	OK
Lus10018190	universal stress protein family protein	54.8034	0.421288	-7.02332	-3.5993	0.01855	0.0440463	XLOC_005561	XLOC_005561	Lus10018190.g	scaffold112:647905-649776		q1	q2	OK
Lus10007660	cytochrome p450	36.5425	0.281876	-7.01837	-5.97824	0.00725	0.0200949	XLOC_007169	XLOC_007169	Lus10007660.g	scaffold121:281054-282584		q1	q2	OK
Lus10014386	argonaute protein group	128.649	1.01305	-6.9886	-5.08301	5e-05	0.000268796	XLOC_013958	XLOC_013958	Lus10014386.g	scaffold176:172962-180016		q1	q2	OK
Lus10037668	growth-regulating factor 5	81.3636	0.644086	-6.98099	-5.61866	0.0053	0.0154472	XLOC_015115	XLOC_015115	Lus10037668.g	scaffold196:974650-976165		q1	q2	OK
Lus10009960	white-brown-complex abc transporter family	4.909	0.0390727	-6.97313	-1.92087	0.02885	0.0635533	XLOC_015752	XLOC_015752	Lus10009960.g	scaffold200:343413-349451		q1	q2	OK
Lus10011333	glutaredoxin	19.2653	0.153464	-6.97195	-2.6117	0.19385	0.286535	XLOC_042665	XLOC_042665	Lus10011333.g	scaffold744:32704-33175		q1	q2	OK
Lus10004884	terminal flowering 1 protein 1	47.1371	0.381622	-6.94857	-5.20849	0.0001	0.000505029	XLOC_014458	XLOC_014458	Lus10004884.g	scaffold1821:157696-160543		q1	q2	OK
Lus10032185	protein kinase g11a-like	28.7521	0.233178	-6.94609	-5.12667	0.00565	0.0162859	XLOC_031610	XLOC_031610	Lus10032185.g	scaffold42:1272789-1275240		q1	q2	OK
Lus10020584	fatty acyl-CoA reductase like	7.45645	0.061505	-6.92164	-3.1389	0.06375	0.120936	XLOC_043567	XLOC_043567	Lus10020584.g	scaffold77:407340-412087		q1	q2	OK
Lus10038002	grl2	28.1607	0.235325	-6.90288	-1.84131	0.0949	0.165694	XLOC_034926	XLOC_034926	Lus10038002.g	scaffold475:778358-786791		q1	q2	OK
Lus10013665	dna polymerase iii subunit gamma tau	23.5396	0.198215	-6.89188	-6.21778	0.0001	0.000505029	XLOC_025574	XLOC_025574	Lus10013665.g	scaffold317:440103-444754		q1	q2	OK
Lus10024007	bzip transcription factor	34.6651	0.305238	-6.82741	-7.17738	0.00035	0.0015175	XLOC_014173	XLOC_014173	Lus10024007.g	scaffold177:911815-914721		q1	q2	OK
Lus10028929	14 kda proline-rich protein	62.1444	0.551845	-6.81522	-4.8456	0.09855	0.17091	XLOC_036733	XLOC_036733	Lus10028929.g	scaffold540:911467-911893		q1	q2	OK
Lus10038271	conserved protein similar to XP_002304215	28.3219	0.256357	-6.78762	-3.67367	0.0721	0.133203	XLOC_021591	XLOC_021591	Lus10038271.g	scaffold28:503332-504734		q1	q2	OK
Lus10026927	conserved protein similar to XP_002324944	3.67108	0.0335917	-6.77195	-2.01539	0.19385	0.286535	XLOC_040356	XLOC_040356	Lus10026927.g	scaffold651:597500-598940		q1	q2	OK
Lus10038958	exonuclease 1-like	5.33883	0.0492108	-6.76141	-0.654977	0.25035	0.349053	XLOC_027342	XLOC_027342	Lus10038958.g	scaffold34:1016302-1019347		q1	q2	OK
Lus10013915	pheophorbide a oxygenase	10.8676	0.102919	-6.72238	-3.71175	0.0189	0.0447115	XLOC_044677	XLOC_044677	Lus10013915.g	scaffold820:52086-55332		q1	q2	OK
Lus10028529	chloroplast-targeted copper chaperone protein	5.6357	0.0540707	-6.7036	-0.56082	0.0987	0.17112	XLOC_030935	XLOC_030935	Lus10028529.g	scaffold413:1091828-1117278		q1	q2	OK
Lus10040453	myb transcription factor myb142	1907.74	18.3992	-6.69608	-7.25753	5e-05	0.000268796	XLOC_045552	XLOC_045552	Lus10040453.g	scaffold86:1986823-1988155		q1	q2	OK
Lus10036627	cytochrome p450	32.7273	0.316897	-6.69034	-2.94194	0.2799	0.378022	XLOC_037573	XLOC_037573	Lus10036627.g	scaffold57:1528276-1542003		q1	q2	OK
Lus10006264	fatty acyl-CoA reductase like	9.17115	0.0906711	-6.66032	-3.59738	0.0721	0.133203	XLOC_024523	XLOC_024523	Lus10006264.g	scaffold308:1061-5388		q1	q2	OK
-	#N/A	11.8608	0.117462	-6.65787	-2.93841	0.15245	0.238632	XLOC_042767	XLOC_042767	-	scaffold751:72478-73490		q1	q2	OK
-	#N/A	18.0916	0.179869	-6.65222	-2.4408	0.1744	0.264324	XLOC_002710	XLOC_002710	-	C8185491:14-730		q1	q2	OK
-	#N/A	7.90291	0.0786679	-6.65047	-2.57269	0.16285	0.250989	XLOC_003546	XLOC_003546	-	C8292847:115-1271		q1	q2	OK
Lus10015779	lipid transfer protein	80.2465	0.80324	-6.64246	-4.69791	0.00115	0.00424088	XLOC_032397	XLOC_032397	Lus10015779.g	scaffold430:324753-329476		q1	q2	OK
Lus10009234	grl2	15.438	0.155745	-6.63115	-1.27239	0.2158	0.311819	XLOC_020080	XLOC_020080	Lus10009234.g	scaffold267:156394-161764		q1	q2	OK
Lus10017607	conserved protein similar to XP_002305171	6.04679	0.0636474	-6.56992	-2.31274	0.11365	0.19001	XLOC_043284	XLOC_043284	Lus10017607.g	scaffold765:183399-188878		q1	q2	OK
Lus10025077	conserved protein similar to XP_002521270	38.6481	0.414928	-6.54139	-7.91088	5e-05	0.000268796	XLOC_024203	XLOC_024203	Lus10025077.g	scaffold305:149433-153465		q1	q2	OK
Lus10031931	u4 u6 small nuclear ribonucleoprotein prp3-like	9.72745	0.105694	-6.5241	-2.15865	0.2887	0.386746	XLOC_031622	XLOC_031622	Lus10031931.g	scaffold42:99216-102770		q1	q2	OK
-	#N/A	138.968	1.51045	-6.52363	-7.69086	0.1744	0.264324	XLOC_000587	XLOC_000587	-	C7820239:0-228		q1	q2	OK
Lus10006518	srg1-like	51.2433	0.55898	-6.51842	-6.68577	5e-05	0.000268796	XLOC_038466	XLOC_038466	Lus10006518.g	scaffold596:231323-233570		q1	q2	OK
Lus10018717	isoflavone 2 -hydroxylase-like	19.3958	0.212327	-6.51331	-4.76775	0.0175	0.0420066	XLOC_033240	XLOC_033240	Lus10018717.g	scaffold461:366839-370919		q1	q2	OK
Lus10038875	"leucine-rich repeat receptor protein kinase exs precursor, putative "	16.5807	0.184808	-6.48734	-7.06107	5e-05	0.000268796	XLOC_027289	XLOC_027289	Lus10038875.g	scaffold34:647721-651744		q1	q2	OK
Lus10033418	conserved protein similar to ADB93076	5.7106	0.0646632	-6.46455	-1.8787	0.1744	0.264324	XLOC_035398	XLOC_035398	Lus10033418.g	scaffold488:1248669-1251220		q1	q2	OK
Lus10006234	terminal ear1-like 2 protein	5.63035	0.0639386	-6.46039	-2.81765	0.0342	0.0731499	XLOC_005936	XLOC_005936	Lus10006234.g	scaffold1140:164982-168340		q1	q2	OK
-	#N/A	5.73915	0.0660448	-6.44125	-2.45103	0.16285	0.250989	XLOC_012111	XLOC_012111	-	scaffold156:751484-753002		q1	q2	OK
Lus10036685	galactosyltransferase family protein	5.40242	0.0625161	-6.43323	-0.634589	0.23145	0.328645	XLOC_024754	XLOC_024754	Lus10036685.g	scaffold31:79798-84186		q1	q2	OK
Lus10015902	transcription factor bhlh96-like	45.8242	0.546053	-6.39093	-6.30597	0.0001	0.000505029	XLOC_013868	XLOC_013868	Lus10015902.g	scaffold175:569527-572041		q1	q2	OK
Lus10020775	pentatricopeptide repeat-containing	90.9387	1.08388	-6.39062	-9.92981	5e-05	0.000268796	XLOC_024055	XLOC_024055	Lus10020775.g	scaffold303:630773-635151		q1	q2	OK
Lus10040291	calcium-dependent lipid-binding domain-containing protein	23.4978	0.293622	-6.32242	-3.26607	0.1285	0.208981	XLOC_045471	XLOC_045471	Lus10040291.g	scaffold86:1203488-1205206		q1	q2	OK
Lus10014215	transposon protein mutator sub-class	2.49551	0.0312065	-6.32134	-1.69661	0.1744	0.264324	XLOC_018035	XLOC_018035	Lus10014215.g	scaffold231:415806-417709		q1	q2	OK
Lus10002197	seed maturation protein	2.27602	0.029397	-6.2747	-1.58123	0.2939	0.391692	XLOC_004248	XLOC_004248	Lus10002197.g	scaffold1010:97369-100097		q1	q2	OK
Lus10012880	ent-kaurene synthase	1.31372	0.0170543	-6.26738	-1.62373	0.1744	0.264324	XLOC_008880	XLOC_008880	Lus10012880.g	scaffold1313:322755-328607		q1	q2	OK
Lus10014501	serine threonine protein	41.1068	0.537584	-6.25674	-7.16238	5e-05	0.000268796	XLOC_004974	XLOC_004974	Lus10014501.g	scaffold107:26326-28444		q1	q2	OK
Lus10043049	3-5 exonuclease nucleic acid binding protein	13.5803	0.182114	-6.22053	-3.20748	0.1285	0.208981	XLOC_018934	XLOC_018934	Lus10043049.g	scaffold25:889414-890050		q1	q2	OK
Lus10008705	conserved protein similar to XP_002304813	9.71982	0.131883	-6.2036	-3.60774	0.002	0.00676261	XLOC_013057	XLOC_013057	Lus10008705.g	scaffold1635:241051-245052		q1	q2	OK
Lus10035064	conserved protein similar to XP_002514516	0.135709	0.00184902	-6.19762	0	1	1	XLOC_032187	XLOC_032187	Lus10035064.g	scaffold43:360210-369309		q1	q2	NOTEST
Lus10001089	#N/A	1.82936	0.0250839	-6.18843	-0.28859	0.0139	0.0346794	XLOC_016454	XLOC_016454	Lus10001089.g,Lus10001090.g,Lus10001091.g	scaffold210:64214-69526		q1	q2	OK
Lus10015651	growth-regulating factor 5	17.7996	0.24439	-6.18652	-3.68264	0.09855	0.17091	XLOC_039754	XLOC_039754	Lus10015651.g	scaffold630:256018-257470		q1	q2	OK
Lus10025644	universal stress protein family protein	2.4803	0.034136	-6.18308	-0.708045	0.2904	0.388341	XLOC_010137	XLOC_010137	Lus10025644.g	scaffold145:797128-798910		q1	q2	OK
Lus10023332	wuschel-related homeobox 3	2.93087	0.0403586	-6.18231	-0.566662	0.2931	0.390931	XLOC_048842	XLOC_048842	Lus10023332.g	scaffold98:572376-574387		q1	q2	OK
Lus10023341	dna repair protein rad51-like 2	2.15319	0.0299681	-6.1669	-1.33051	0.2941	0.391871	XLOC_048946	XLOC_048946	Lus10023341.g	scaffold98:611632-615936		q1	q2	OK
Lus10019105	hydroxycinnamoyl shikimate quinate hydroxycinnamoyltransferase	26.0284	0.365011	-6.15601	-2.71177	0.00515	0.0150836	XLOC_023811	XLOC_023811	Lus10019105.g,Lus10019106.g	scaffold30:152333-154011		q1	q2	OK
Lus10002829	conserved protein similar to XP_002313132	8.63428	0.12185	-6.1469	-0.355372	0.17105	0.260613	XLOC_044397	XLOC_044397	Lus10002829.g	scaffold810:99371-102613		q1	q2	OK
Lus10033441	growth-regulating factor 5	67.5686	1.02108	-6.04819	-8.1365	5e-05	0.000268796	XLOC_035410	XLOC_035410	Lus10033441.g	scaffold488:1408114-1410300		q1	q2	OK
-	#N/A	17.7193	0.269256	-6.0402	-5.30338	0.0026	0.00845489	XLOC_019314	XLOC_019314	-	scaffold251:30386-32242		q1	q2	OK
Lus10042007	wox1 protein	2.42585	0.037289	-6.0236	-1.80099	0.19385	0.286535	XLOC_007509	XLOC_007509	Lus10042007.g	scaffold123:329656-332857		q1	q2	OK
Lus10030319	#N/A	3.50913	0.0541076	-6.01914	-0.719746	0.24715	0.345802	XLOC_016999	XLOC_016999	Lus10030319.g	scaffold217:718591-720000		q1	q2	OK
Lus10004750	chloroplast transketolase	21.7432	0.338448	-6.00549	-5.38283	0.00025	0.0011337	XLOC_016104	XLOC_016104	Lus10004750.g	scaffold2057:154266-159890		q1	q2	OK
Lus10002466	"glucan endo-1,3-beta-glucosidase"	72.3319	1.1268	-6.00433	-5.3002	0.00165	0.0057595	XLOC_039973	XLOC_039973	Lus10002466.g	scaffold64:82677-83493		q1	q2	OK
-	#N/A	3593.02	56.3229	-5.99533	-3.26277	0.1285	0.208981	XLOC_048784	XLOC_048784	-	scaffold977:1274829-1274967		q1	q2	OK
Lus10012685	conserved protein similar to XP_002303158	7.5568	0.11855	-5.99421	-3.2796	0.09855	0.17091	XLOC_016183	XLOC_016183	Lus10012685.g	scaffold206:71966-73220		q1	q2	OK
-	#N/A	19.4473	0.307448	-5.98309	-2.80652	0.19385	0.286535	XLOC_036470	XLOC_036470	-	scaffold5266:642-977		q1	q2	OK
Lus10007416	#N/A	10.5956	0.168111	-5.97791	-3.19297	0.0064	0.0180899	XLOC_038425	XLOC_038425	Lus10007416.g	scaffold594:82961-85043		q1	q2	OK
Lus10033355	beta-amyrin synthase	7.28875	0.116672	-5.96514	-4.17888	0.0232	0.0530666	XLOC_035368	XLOC_035368	Lus10033355.g	scaffold488:895373-900863		q1	q2	OK
Lus10010129	AP2/ERF domain-containing transcription factor	5.50178	0.0881869	-5.96319	-1.97502	0.19385	0.286535	XLOC_042203	XLOC_042203	Lus10010129.g	scaffold722:342151-342823		q1	q2	OK
Lus10000468	growth-regulating factor 9	6.35256	0.1033	-5.94242	-2.50152	0.032	0.0691831	XLOC_048983	XLOC_048983	Lus10000468.g	scaffold980:24324-26340		q1	q2	OK
-	#N/A	4.29253	0.0699732	-5.93888	-1.89559	0.19385	0.286535	XLOC_033252	XLOC_033252	-	scaffold461:524594-525469		q1	q2	OK
Lus10008876	conserved protein similar to XP_002525813	1.99759	0.0325679	-5.93867	-0.729223	0.2931	0.390931	XLOC_025319	XLOC_025319	Lus10008876.g	scaffold311:107805-109590		q1	q2	OK
Lus10004349	proline-rich cell wall protein	15.4627	0.254744	-5.9236	-3.28921	0.0712	0.131921	XLOC_005815	XLOC_005815	Lus10004349.g	scaffold1134:164209-164884		q1	q2	OK
Lus10007147	conserved protein similar to XP_002510399	135.613	2.27999	-5.89432	-7.80779	5e-05	0.000268796	XLOC_037347	XLOC_037347	Lus10007147.g	scaffold563:108316-110966		q1	q2	OK
Lus10011132	pectinesterase 53-like	17.723	0.298149	-5.89345	-4.49973	0.00435	0.0130803	XLOC_011838	XLOC_011838	Lus10011132.g	scaffold1558:225130-229737		q1	q2	OK
Lus10024122	polyphenol oxidase	134.24	2.2988	-5.8678	-9.98347	5e-05	0.000268796	XLOC_028321	XLOC_028321	Lus10024122.g	scaffold353:624310-626401		q1	q2	OK
Lus10016454	serine threonine-protein kinase at5g41260-like	11.4603	0.197154	-5.86118	-4.36724	0.00085	0.00326626	XLOC_021227	XLOC_021227	Lus10016454.g	scaffold279:49668-56637		q1	q2	OK
Lus10015881	zinc ion binding	18.5003	0.319191	-5.85699	-4.19466	0.0022	0.00733715	XLOC_013854	XLOC_013854	Lus10015881.g	scaffold175:405886-409323		q1	q2	OK
Lus10042667	conserved protein similar to XP_002327114	7.98871	0.138862	-5.84624	-1.65654	0.0415	0.0856026	XLOC_040781	XLOC_040781	Lus10042667.g	scaffold67:1374012-1382894		q1	q2	OK
-	#N/A	8.93491	0.156562	-5.83465	-2.03423	0.1744	0.264324	XLOC_002568	XLOC_002568	-	C8169873:0-682		q1	q2	OK
Lus10025833	conserved protein similar to XP_002304215	24.7568	0.435646	-5.82852	-4.3286	0.02405	0.0546656	XLOC_038793	XLOC_038793	Lus10025833.g	scaffold605:590133-591441		q1	q2	OK
-	#N/A	1.67803	0.0296268	-5.82372	-1.55303	0.1744	0.264324	XLOC_019956	XLOC_019956	-	scaffold261:299884-301352		q1	q2	OK
Lus10014996	"leucine-rich repeat receptor protein kinase exs precursor, putative "	11.5701	0.206204	-5.81019	-6.34061	5e-05	0.000268796	XLOC_015923	XLOC_015923	Lus10014996.g	scaffold2022:402810-407222		q1	q2	OK
Lus10021904	calmodulin binding	1.97749	0.0352664	-5.80923	-0.800401	0.16655	0.255363	XLOC_013157	XLOC_013157	Lus10021904.g	scaffold164:529666-534520		q1	q2	OK
Lus10004056	high mobility group family	430.517	7.73977	-5.79763	-7.49121	5e-05	0.000268796	XLOC_044343	XLOC_044343	Lus10004056.g	scaffold808:100897-103075		q1	q2	OK
-	#N/A	8.32913	0.149802	-5.79704	-3.23509	0.09855	0.17091	XLOC_031398	XLOC_031398	-	scaffold418:612731-613850		q1	q2	OK
Lus10004505	formin-like protein	13.2425	0.238478	-5.79517	-5.77445	0.0004	0.00170379	XLOC_043464	XLOC_043464	Lus10004505.g	scaffold768:195840-198541		q1	q2	OK
Lus10006845	#N/A	66.1089	1.22507	-5.75391	-1.71647	0.01855	0.0440463	XLOC_009349	XLOC_009349	Lus10006845.g	scaffold1356:85945-91675		q1	q2	OK
Lus10010361	axial regulator yabby	5.07279	0.0963482	-5.71838	-1.49873	0.1864	0.278057	XLOC_042406	XLOC_042406	Lus10010361.g	scaffold732:385475-390615		q1	q2	OK
Lus10007141	#N/A	22.8372	0.440241	-5.69695	-2.47314	0.03195	0.0690959	XLOC_008534	XLOC_008534	Lus10007141.g	scaffold128:287425-288578		q1	q2	OK
Lus10040881	cation proton exchanger	0.798207	0.0156243	-5.6749	0	1	1	XLOC_012235	XLOC_012235	Lus10040881.g	scaffold156:2036105-2039365		q1	q2	NOTEST
-	#N/A	286.068	5.74602	-5.63765	-14.3827	0.19385	0.286535	XLOC_000393	XLOC_000393	-	C7721703:0-187		q1	q2	OK
Lus10024105	plasma membrane h+-atpase	1.40098	0.0283083	-5.62906	-2.03372	0.16285	0.250989	XLOC_028217	XLOC_028217	Lus10024105.g	scaffold353:515016-518476		q1	q2	OK
Lus10038822	triptychon and	8.51702	0.172413	-5.62641	-1.30631	0.1005	0.173661	XLOC_027043	XLOC_027043	Lus10038822.g	scaffold34:416305-429615		q1	q2	OK
-	#N/A	2640.45	53.4955	-5.62522	-60.4608	0.09855	0.17091	XLOC_000197	XLOC_000197	-	C7573653:0-146		q1	q2	OK
Lus10001540	GDSL esterase lipase	16.8354	0.342108	-5.6209	-3.16046	0.0652	0.123178	XLOC_018063	XLOC_018063	Lus10001540.g	scaffold232:13792-17599		q1	q2	OK
-	#N/A	35.9002	0.730105	-5.61974	-6.21346	5e-05	0.000268796	XLOC_003795	XLOC_003795	-	C8335477:0-1759		q1	q2	OK
Lus10031702	receptor-like protein kinase	54.6839	1.11236	-5.61942	-7.94073	5e-05	0.000268796	XLOC_043937	XLOC_043937	Lus10031702.g,Lus10031703.g	scaffold783:297873-302363		q1	q2	OK
Lus10033481	ankyrin-like protein	0.894324	0.018223	-5.61696	0	1	1	XLOC_041577	XLOC_041577	Lus10033481.g	scaffold701:171732-175459		q1	q2	NOTEST
Lus10039283	conserved protein similar to XP_002305264	2.48868	0.050822	-5.61378	-1.39322	0.06545	0.123579	XLOC_026519	XLOC_026519	Lus10039283.g	scaffold33:321586-329509		q1	q2	OK
Lus10018498	gras family transcription factor	3.34504	0.0683404	-5.61314	-2.34141	0.15245	0.238632	XLOC_008633	XLOC_008633	Lus10018498.g	scaffold1308:36998-38417		q1	q2	OK
Lus10000844	"glucan endo-1,3-beta-glucosidase"	5.68312	0.116887	-5.60349	-3.03684	0.0986	0.17098	XLOC_026252	XLOC_026252	Lus10000844.g	scaffold3265:38611-41080		q1	q2	OK
Lus10004290	defensin	2135.93	44.0727	-5.59884	-1.33871	0.2056	0.300056	XLOC_014823	XLOC_014823	Lus10004290.g	scaffold1884:100432-104996		q1	q2	OK
Lus10026295	aquaporin	5.59224	0.115518	-5.59723	-1.80323	0.1744	0.264324	XLOC_046679	XLOC_046679	Lus10026295.g	scaffold898:514032-514689		q1	q2	OK
Lus10006666	#N/A	212.238	4.49122	-5.56243	-5.71751	5e-05	0.000268796	XLOC_023304	XLOC_023304	Lus10006666.g	scaffold2932:47422-54468		q1	q2	OK
Lus10008092	flavine-containing monoxygenase	17.7885	0.377263	-5.55924	-4.82471	0.0031	0.00979563	XLOC_036437	XLOC_036437	Lus10008092.g	scaffold524:79879-81725		q1	q2	OK
Lus10012321	dgcr14	17.4433	0.373433	-5.54568	-1.25757	0.1256	0.205336	XLOC_037853	XLOC_037853	Lus10012321.g	scaffold572:114689-125094		q1	q2	OK
-	#N/A	399.457	8.63462	-5.53176	-5.90412	0.00015	0.000724673	XLOC_000959	XLOC_000959	-	C7933325:25-299		q1	q2	OK
-	#N/A	3.28399	0.0710407	-5.53066	-1.62099	0.1744	0.264324	XLOC_042528	XLOC_042528	-	scaffold74:464369-465100		q1	q2	OK
Lus10038071	lrr receptor-like serine threonine-protein kinase erecta	126.021	2.75383	-5.51608	-9.37651	5e-05	0.000268796	XLOC_034813	XLOC_034813	Lus10038071.g	scaffold475:1220629-1228956		q1	q2	OK
-	#N/A	31.3275	0.686816	-5.51136	-5.38377	5e-05	0.000268796	XLOC_025634	XLOC_025634	-	scaffold318:59-1333		q1	q2	OK
Lus10029057	polyphenol oxidase	5.34208	0.117468	-5.50706	-3.64019	0.03955	0.0823478	XLOC_029906	XLOC_029906	Lus10029057.g	scaffold376:296372-298205		q1	q2	OK
Lus10013205	cup-shaped cotyledon3	21.626	0.481261	-5.48981	-5.23161	0.0005	0.00206568	XLOC_029367	XLOC_029367	Lus10013205.g	scaffold372:73334-75617		q1	q2	OK
Lus10020399	early tobacco anther	524.354	11.7465	-5.48023	-5.04272	5e-05	0.000268796	XLOC_040067	XLOC_040067	Lus10020399.g,Lus10020400.g	scaffold641:736782-739959		q1	q2	OK
Lus10005455	#N/A	15.16	0.343099	-5.4655	-2.39658	0.25705	0.356316	XLOC_044985	XLOC_044985	Lus10005455.g,Lus10005456.g	scaffold847:193541-195700		q1	q2	OK
Lus10009960	white-brown-complex abc transporter family	2.64594	0.0599088	-5.46487	-2.29075	0.04265	0.0874964	XLOC_015718	XLOC_015718	Lus10009960.g	scaffold200:343413-349451		q1	q2	OK
Lus10039738	d6-type cyclin	35.0356	0.797882	-5.4565	-6.08793	5e-05	0.000268796	XLOC_011000	XLOC_011000	Lus10039738.g	scaffold15:1423075-1425590		q1	q2	OK
Lus10037590	conserved protein similar to XP_002515954	31.8874	0.729948	-5.44905	-2.51375	0.0654	0.12351	XLOC_015084	XLOC_015084	Lus10037590.g	scaffold196:659080-664629		q1	q2	OK
Lus10041443	zinc finger-related protein	8.57031	0.199697	-5.42346	-3.15929	0.2749	0.373181	XLOC_020563	XLOC_020563	Lus10041443.g	scaffold272:79506-81077		q1	q2	OK
Lus10013681	pollen ole e 1 allergen and extensin family protein	6.2445	0.146315	-5.41544	-1.94251	0.16935	0.258638	XLOC_006366	XLOC_006366	Lus10013681.g	scaffold1168:31449-32689		q1	q2	OK
Lus10011559	transcription activator	88.8187	2.13561	-5.37814	-8.61213	5e-05	0.000268796	XLOC_019734	XLOC_019734	Lus10011559.g	scaffold260:319010-321304		q1	q2	OK
-	#N/A	57.7332	1.3921	-5.37406	-5.46873	0.01385	0.0345763	XLOC_042089	XLOC_042089	-	scaffold711:807438-807943		q1	q2	OK
Lus10031127	udp-d-glucuronate 4-epimerase 2	1.52166	0.0367123	-5.37323	-1.45386	0.1744	0.264324	XLOC_048665	XLOC_048665	Lus10031127.g	scaffold977:114036-115260		q1	q2	OK
Lus10002538	dna binding protein	39.7651	0.964939	-5.36492	-4.34389	0.03685	0.0778565	XLOC_044363	XLOC_044363	Lus10002538.g	scaffold81:107993-109762		q1	q2	OK
-	#N/A	10875.8	265.284	-5.35745	-6.66168	5e-05	0.000268796	XLOC_000842	XLOC_000842	-	C7903713:1-276		q1	q2	OK
Lus10036150	protein kinase g11a	3.01379	0.0735183	-5.35733	-1.75529	0.09665	0.168258	XLOC_043070	XLOC_043070	Lus10036150.g	scaffold76:1507752-1514167		q1	q2	OK
Lus10001729	protein binding protein	10.247	0.25252	-5.34265	-5.99101	5e-05	0.000268796	XLOC_037309	XLOC_037309	Lus10001729.g	scaffold561:1889-8283		q1	q2	OK
Lus10003541	conserved protein similar to XP_002306862	4.89791	0.121346	-5.33497	-3.65649	0.00535	0.0155688	XLOC_040690	XLOC_040690	Lus10003541.g	scaffold669:20473-26960		q1	q2	OK
Lus10029997	#N/A	5.21987	0.129947	-5.32803	-1.75983	0.1744	0.264324	XLOC_031186	XLOC_031186	Lus10029997.g	scaffold416:1009136-1009628		q1	q2	OK
Lus10027902	#N/A	1.44805	0.0363207	-5.31718	-1.43605	0.2079	0.302673	XLOC_006164	XLOC_006164	Lus10027902.g	scaffold1143:846098-847944		q1	q2	OK
-	#N/A	2.72832	0.0684444	-5.31694	-1.54575	0.1744	0.264324	XLOC_044267	XLOC_044267	-	scaffold8:859555-860306		q1	q2	OK
Lus10003335	conserved protein similar to XP_002281839	35.9862	0.90278	-5.31693	-4.95493	0.0008	0.00309402	XLOC_005592	XLOC_005592	Lus10003335.g	scaffold1120:64503-65783		q1	q2	OK
-	#N/A	43.5011	1.11191	-5.28994	-4.17255	0.01175	0.0301159	XLOC_031759	XLOC_031759	-	scaffold42:103132-103581		q1	q2	OK
Lus10004687	conserved protein similar to XP_002315193	10.4799	0.268325	-5.2875	-2.91084	0.0712	0.131921	XLOC_009985	XLOC_009985	Lus10004687.g	scaffold1421:75463-76214		q1	q2	OK
Lus10001172	f-box protein sne	29.5713	0.760599	-5.28092	-3.65651	0.02885	0.0635533	XLOC_037290	XLOC_037290	Lus10001172.g	scaffold560:36493-36997		q1	q2	OK
Lus10002804	amidase family protein	3.62783	0.0947218	-5.25927	-2.1086	0.00605	0.0172502	XLOC_044387	XLOC_044387	Lus10002804.g	scaffold810:1956-9599		q1	q2	OK
Lus10039736	r2r3-myb transcription	3.53404	0.0935302	-5.23974	-1.50392	0.2939	0.391692	XLOC_010789	XLOC_010789	Lus10039736.g	scaffold15:1414750-1416904		q1	q2	OK
Lus10000845	zinc-finger domain of monoamine-oxidase a repressor r1	23.46	0.622601	-5.23575	-5.67622	5e-05	0.000268796	XLOC_026245	XLOC_026245	Lus10000845.g	scaffold3265:51356-53888		q1	q2	OK
-	#N/A	3422.72	92.0325	-5.21686	-4.36794	0.02885	0.0635533	XLOC_000259	XLOC_000259	-	C7628601:0-159		q1	q2	OK
Lus10025640	terminal ear1-like	2.6218	0.0706854	-5.213	-1.52841	0.2931	0.390931	XLOC_010135	XLOC_010135	Lus10025640.g	scaffold145:782863-784718		q1	q2	OK
-	#N/A	20.3797	0.549929	-5.21174	-4.30791	0.0038	0.0116602	XLOC_034680	XLOC_034680	-	scaffold473:204319-205186		q1	q2	OK
Lus10029664	universal stress protein family protein	109.114	2.94528	-5.21129	-8.5164	5e-05	0.000268796	XLOC_031393	XLOC_031393	Lus10029664.g	scaffold418:540850-542845		q1	q2	OK
Lus10031390	protodermal factor	83.9643	2.26673	-5.21109	-7.41059	5e-05	0.000268796	XLOC_045734	XLOC_045734	Lus10031390.g	scaffold863:142913-145355		q1	q2	OK
-	#N/A	14.6951	0.399137	-5.20231	-3.07607	0.0431	0.0881976	XLOC_003270	XLOC_003270	-	C8252549:9-906		q1	q2	OK
Lus10019933	atp binding protein	4.99659	0.137507	-5.18337	-2.5162	0.1382	0.221253	XLOC_010650	XLOC_010650	Lus10019933.g	scaffold1491:740495-743148		q1	q2	OK
Lus10005070	beta-galactosidase	0.735002	0.0202319	-5.18305	0	1	1	XLOC_015463	XLOC_015463	Lus10005070.g	scaffold1982:193442-198873		q1	q2	NOTEST
Lus10002514	conserved protein similar to XP_002521465	20.5221	0.575598	-5.15597	-2.62766	0.1285	0.208981	XLOC_029011	XLOC_029011	Lus10002514.g	scaffold363:24744-25083		q1	q2	OK
Lus10009556	transferring glycosyl	1.88379	0.0529793	-5.15206	-1.86205	0.0316	0.0685001	XLOC_009267	XLOC_009267	Lus10009556.g	scaffold1331:192119-196418		q1	q2	OK
Lus10004720	pectinesterase 68-like	171.175	4.86043	-5.13825	-9.43166	5e-05	0.000268796	XLOC_016093	XLOC_016093	Lus10004720.g	scaffold2057:25504-27848		q1	q2	OK
Lus10020825	conserved protein similar to XP_002303158	8.67554	0.248506	-5.1256	-3.94858	0.0141	0.0350856	XLOC_041964	XLOC_041964	Lus10020825.g	scaffold711:66065-67238		q1	q2	OK
Lus10005442	auxin-regulated protein	15.0219	0.43238	-5.11863	-2.60794	0.01885	0.0446256	XLOC_044978	XLOC_044978	Lus10005442.g	scaffold847:148129-156051		q1	q2	OK
-	#N/A	1.61614	0.0475772	-5.08614	-1.16628	0.29215	0.39007	XLOC_025424	XLOC_025424	-	scaffold315:214024-215731		q1	q2	OK
-	#N/A	2.00916	0.0597147	-5.07236	-1.44414	0.1744	0.264324	XLOC_029256	XLOC_029256	-	scaffold37:618114-618945		q1	q2	OK
Lus10002782	exonuclease 1-like	0.702877	0.0209838	-5.06592	0	1	1	XLOC_005459	XLOC_005459	Lus10002782.g	scaffold111:106711-110314		q1	q2	NOTEST
Lus10010946	leucine-rich repeat family protein	46.2361	1.38587	-5.06015	-7.17201	5e-05	0.000268796	XLOC_022477	XLOC_022477	Lus10010946.g	scaffold286:275758-277135		q1	q2	OK
Lus10039975	2OG-Fe oxygenase	6.9507	0.209753	-5.05039	-3.40367	0.026	0.0582923	XLOC_006982	XLOC_006982	Lus10039975.g	scaffold12:839501-843209		q1	q2	OK
Lus10031346	thaumatin-like protein	599.789	18.1539	-5.0461	-7.80762	5e-05	0.000268796	XLOC_048777	XLOC_048777	Lus10031346.g	scaffold977:1273966-1274687		q1	q2	OK
Lus10006568	synovial sarcoma associated ss18	133.706	4.05046	-5.04483	-8.63054	5e-05	0.000268796	XLOC_007108	XLOC_007108	Lus10006568.g	scaffold1202:173337-177197		q1	q2	OK
Lus10018062	amidophosphoribosyltransferase	7.54005	0.22865	-5.04336	-1.10682	0.06115	0.11705	XLOC_041440	XLOC_041440	Lus10018062.g	scaffold687:526285-531217		q1	q2	OK
-	#N/A	11.2773	0.34331	-5.03776	-2.51885	0.1285	0.208981	XLOC_002696	XLOC_002696	-	C8183769:194-726		q1	q2	OK
Lus10011838	integral membrane protein	30.2137	0.925818	-5.02833	-5.01601	0.00205	0.00690758	XLOC_042870	XLOC_042870	Lus10011838.g	scaffold754:16001-21888		q1	q2	OK
-	#N/A	8.03497	0.246579	-5.02617	-4.03499	0.0084	0.022734	XLOC_025988	XLOC_025988	-	scaffold320:489255-490707		q1	q2	OK
Lus10013203	conserved protein similar to XP_002510722	23.9633	0.739179	-5.01876	-0.451406	0.0567	0.110173	XLOC_029366	XLOC_029366	Lus10013203.g	scaffold372:66438-68699		q1	q2	OK
Lus10009315	adenosine 3 -phospho 5 -phosphosulfate transporter 1-like	9.89445	0.310502	-4.99395	-3.68037	0.0058	0.0166486	XLOC_025668	XLOC_025668	Lus10009315.g	scaffold318:283389-285999		q1	q2	OK
Lus10022771	integral membrane protein	3.09137	0.0979242	-4.98044	-1.38937	0.08365	0.149884	XLOC_044173	XLOC_044173	Lus10022771.g	scaffold8:31684-36975		q1	q2	OK
Lus10003268	replication protein a1	7.25719	0.230449	-4.97689	-3.54902	0.0001	0.000505029	XLOC_046405	XLOC_046405	Lus10003268.g	scaffold885:37846-45641		q1	q2	OK
Lus10022487	pentatricopeptide repeat-containing	0.525662	0.0168096	-4.96678	0	1	1	XLOC_030196	XLOC_030196	Lus10022487.g	scaffold38:793510-802058		q1	q2	NOTEST
Lus10042576	conserved protein similar to XP_002520750	3.95289	0.128	-4.94869	-2.00002	0.1629	0.251023	XLOC_040951	XLOC_040951	Lus10042576.g	scaffold67:508535-509324		q1	q2	OK
-	#N/A	1806.76	58.5644	-4.94723	-48.0566	0.1744	0.264324	XLOC_000077	XLOC_000077	-	C7449385:0-125		q1	q2	OK
Lus10014308	fad nad -binding oxidoreductase family protein	11.3295	0.369166	-4.93968	-5.01634	0.00055	0.00223999	XLOC_021044	XLOC_021044	Lus10014308.g	scaffold275:319592-323081		q1	q2	OK
Lus10027565	leucine-rich repeat receptor-like protein kinase pepr2	1.02964	0.0335582	-4.93933	0	1	1	XLOC_048467	XLOC_048467	Lus10027565.g	scaffold96:979806-983324		q1	q2	NOTEST
Lus10008208	endoglucanase 17-like	22.6055	0.749136	-4.91531	-4.7974	0.0001	0.000505029	XLOC_012286	XLOC_012286	Lus10008208.g	scaffold157:40624-43233		q1	q2	OK
Lus10023677	lrr receptor-like serine threonine-protein kinase rch1-like	4.53336	0.151564	-4.90258	-4.58224	0.0008	0.00309402	XLOC_035858	XLOC_035858	Lus10023677.g	scaffold505:504639-507989		q1	q2	OK
-	#N/A	17.6218	0.59174	-4.89625	-5.37918	5e-05	0.000268796	XLOC_039946	XLOC_039946	-	scaffold635:404761-406257		q1	q2	OK
Lus10031711	21 kDa protein	15.2481	0.514545	-4.88919	-3.19533	0.03645	0.0771751	XLOC_043805	XLOC_043805	Lus10031711.g	scaffold783:342122-342719		q1	q2	OK
-	#N/A	2.0906	0.0706388	-4.88732	-1.42416	0.1744	0.264324	XLOC_018721	XLOC_018721	-	scaffold25:1703766-1704579		q1	q2	OK
Lus10036910	ureide permease	2.99152	0.102351	-4.86929	-1.36853	0.1456	0.230303	XLOC_024872	XLOC_024872	Lus10036910.g	scaffold31:1164676-1170088		q1	q2	OK
Lus10004079	conserved protein similar to XP_002302099	24.0367	0.824385	-4.86577	-4.48605	5e-05	0.000268796	XLOC_006198	XLOC_006198	Lus10004079.g	scaffold115:13563-19117		q1	q2	OK
Lus10012562	casp-like protein	6.10553	0.210081	-4.8611	-1.74807	0.04885	0.0975857	XLOC_038543	XLOC_038543	Lus10012562.g	scaffold6:316908-321616		q1	q2	OK
Lus10010217	dna binding protein	14.7869	0.511093	-4.85459	-2.79131	0.0434	0.0887102	XLOC_038199	XLOC_038199	Lus10010217.g	scaffold587:348648-349944		q1	q2	OK
Lus10015900	zf-hd homeobox protein at4g24660-like	8.65823	0.299454	-4.85367	-2.94417	0.10875	0.184931	XLOC_013866	XLOC_013866	Lus10015900.g	scaffold175:556168-556747		q1	q2	OK
Lus10029897	formin-like protein	15.573	0.539092	-4.85237	-6.29695	5e-05	0.000268796	XLOC_031008	XLOC_031008	Lus10029897.g	scaffold416:563983-566650		q1	q2	OK
Lus10002328	receptor-like protein kinase	17.2259	0.597446	-4.84963	-5.48069	5e-05	0.000268796	XLOC_007084	XLOC_007084	Lus10002328.g	scaffold120:105608-108634		q1	q2	OK
Lus10031689	lrr receptor-like serine threonine-protein kinase erl2-like	20.2149	0.702333	-4.84712	-7.23918	5e-05	0.000268796	XLOC_043799	XLOC_043799	Lus10031689.g	scaffold783:226267-231411		q1	q2	OK
-	#N/A	2.78998	0.096975	-4.8465	-1.49084	0.1744	0.264324	XLOC_002311	XLOC_002311	-	C8139817:0-590		q1	q2	OK
-	#N/A	18.886	0.658484	-4.84202	-2.56885	0.0009	0.00343081	XLOC_023887	XLOC_023887	-	scaffold300:226690-227976		q1	q2	OK
Lus10009579	early tobacco anther	591.319	20.6779	-4.83778	-9.00125	5e-05	0.000268796	XLOC_009245	XLOC_009245	Lus10009579.g	scaffold1331:308218-309432		q1	q2	OK
Lus10004688	bel1 homeotic	94.6156	3.31321	-4.83578	-8.13722	5e-05	0.000268796	XLOC_009986	XLOC_009986	Lus10004688.g	scaffold1421:77637-80126		q1	q2	OK
Lus10001678	conserved protein similar to XP_002331009	1.54741	0.0550921	-4.81187	-1.65777	0.093	0.162996	XLOC_038395	XLOC_038395	Lus10001678.g	scaffold591:27040-29705		q1	q2	OK
Lus10006647	myb-like transcription factor 2	56.4941	2.02055	-4.80528	-2.56584	0.03345	0.0718027	XLOC_027623	XLOC_027623	Lus10006647.g	scaffold345:46909-53971		q1	q2	OK
Lus10016809	#N/A	8.55524	0.306089	-4.80479	-3.69935	0.0018	0.00618909	XLOC_047044	XLOC_047044	Lus10016809.g	scaffold903:594392-598799		q1	q2	OK
Lus10029544	heat shock protein	867.968	31.3315	-4.79196	-6.65875	5e-05	0.000268796	XLOC_037190	XLOC_037190	Lus10029544.g	scaffold55:931401-931741		q1	q2	OK
Lus10005279	GDSL esterase lipase	23.9756	0.869009	-4.78605	-5.20945	0.0001	0.000505029	XLOC_005231	XLOC_005231	Lus10005279.g	scaffold109:95307-97442		q1	q2	OK
Lus10037454	proteasome subunit alpha type 5	7.83114	0.286082	-4.77472	-1.15551	0.14075	0.224444	XLOC_015219	XLOC_015219	Lus10037454.g	scaffold196:60174-66590		q1	q2	OK
Lus10019457	cytochrome P450	0.774077	0.0284347	-4.76675	0	1	1	XLOC_047243	XLOC_047243	Lus10019457.g	scaffold906:328154-330894		q1	q2	NOTEST
Lus10018358	tryptophan synthase beta chain	0.864042	0.0320888	-4.75096	0	1	1	XLOC_019243	XLOC_019243	Lus10018358.g	scaffold251:67467-69584		q1	q2	NOTEST
Lus10005392	polyphenol oxidase	42.3826	1.5744	-4.7506	-7.48559	5e-05	0.000268796	XLOC_037059	XLOC_037059	Lus10005392.g	scaffold547:142213-144437		q1	q2	OK
Lus10027907	presequence protease 2	1.37091	0.0517763	-4.72669	-2.77199	0.0431	0.0881976	XLOC_006167	XLOC_006167	Lus10027907.g	scaffold1143:879474-885686		q1	q2	OK
Lus10027250	exonuclease 1-like	10.0052	0.378303	-4.72506	-4.55936	5e-05	0.000268796	XLOC_034415	XLOC_034415	Lus10027250.g	scaffold472:486893-489782		q1	q2	OK
Lus10041686	#N/A	12.2233	0.462951	-4.72263	-3.14253	0.00015	0.000724673	XLOC_020429	XLOC_020429	Lus10041686.g	scaffold272:1278727-1281096		q1	q2	OK
Lus10027520	conserved protein similar to XP_002305264	0.694261	0.0263323	-4.72057	0	1	1	XLOC_048355	XLOC_048355	Lus10027520.g	scaffold96:773649-777009		q1	q2	NOTEST
Lus10021233	#N/A	7.33483	0.279901	-4.71178	-1.08	0.4607	0.557518	XLOC_005684	XLOC_005684	Lus10021233.g	scaffold1123:32920-37373		q1	q2	OK
Lus10007735	d5-type cyclin	4.51669	0.173412	-4.70299	-2.98652	0.0078	0.0213927	XLOC_049126	XLOC_049126	Lus10007735.g	scaffold993:147150-149015		q1	q2	OK
Lus10031608	d6-type cyclin	16.8778	0.648812	-4.70118	-3.94271	0.00115	0.00424088	XLOC_045990	XLOC_045990	Lus10031608.g	scaffold863:1070559-1072796		q1	q2	OK
Lus10017088	agenet domain-containing protein	2.82125	0.108679	-4.69819	-2.53872	0.00135	0.00487022	XLOC_016749	XLOC_016749	Lus10017088.g	scaffold216:132545-136062		q1	q2	OK
Lus10013465	"glucan endo-1,3-beta-glucosidase"	89.6179	3.50658	-4.67565	-5.54999	5e-05	0.000268796	XLOC_017860	XLOC_017860	Lus10013465.g	scaffold230:331389-336486		q1	q2	OK
Lus10005463	conserved protein similar to CBI16121	8.65394	0.338758	-4.67503	-3.25414	0.286	0.384177	XLOC_044991	XLOC_044991	Lus10005463.g	scaffold847:220459-222665		q1	q2	OK
Lus10007083	subtilase family protein	9.7789	0.383461	-4.67252	-5.09814	5e-05	0.000268796	XLOC_043614	XLOC_043614	Lus10007083.g	scaffold772:129813-135642		q1	q2	OK
Lus10006733	beta-galactosidase	2.03264	0.0798201	-4.67046	-3.07467	0.0122	0.0310627	XLOC_015997	XLOC_015997	Lus10006733.g	scaffold204:54091-58480		q1	q2	OK
Lus10004138	conserved protein similar to XP_003523170	1.08129	0.0425026	-4.66906	-1.15168	0.2875	0.385657	XLOC_041934	XLOC_041934	Lus10004138.g	scaffold709:133036-139850		q1	q2	OK
-	#N/A	5.69536	0.223967	-4.66843	-1.80145	0.1744	0.264324	XLOC_047437	XLOC_047437	-	scaffold911:107608-107979		q1	q2	OK
Lus10002284	high mobility group family	574.416	22.9315	-4.64669	-6.58399	5e-05	0.000268796	XLOC_017634	XLOC_017634	Lus10002284.g	scaffold2280:47773-49776		q1	q2	OK
Lus10024031	homeodomain-leucine zipper protein	12.6393	0.508008	-4.63692	-3.2037	0.0232	0.0530666	XLOC_028275	XLOC_028275	Lus10024031.g	scaffold353:128815-129926		q1	q2	OK
-	#N/A	4.60065	0.185314	-4.6338	-1.97739	0.1629	0.251023	XLOC_003240	XLOC_003240	-	C8248305:24-983		q1	q2	OK
Lus10039303	b3 domain-containing protein	40.8492	1.64638	-4.63294	-7.80824	5e-05	0.000268796	XLOC_026531	XLOC_026531	Lus10039303.g	scaffold33:413864-417337		q1	q2	OK
Lus10035676	rop guanine nucleotide exchange factor 1-like	0.49697	0.0201023	-4.62773	0	1	1	XLOC_034006	XLOC_034006	Lus10035676.g	scaffold464:865017-875194		q1	q2	NOTEST
Lus10019254	epidermal patterning factor-like protein	40.1667	1.62711	-4.62562	-4.91873	5e-05	0.000268796	XLOC_030086	XLOC_030086	Lus10019254.g	scaffold377:214836-215893		q1	q2	OK
Lus10009058	thaumatin-like protein	459.934	18.6455	-4.62453	-9.05389	5e-05	0.000268796	XLOC_046356	XLOC_046356	Lus10009058.g	scaffold883:323275-324653		q1	q2	OK
Lus10014703	ice binding protein	24.5773	1.00102	-4.61779	-2.83085	0.07285	0.134242	XLOC_038066	XLOC_038066	Lus10014703.g	scaffold584:271898-274375		q1	q2	OK
Lus10013975	conserved protein similar to XP_002305111	8.82714	0.360676	-4.61317	-3.25274	0.03145	0.0682534	XLOC_044710	XLOC_044710	Lus10013975.g	scaffold820:323088-324490		q1	q2	OK
Lus10009283	zinc ion binding	11.0241	0.452263	-4.60735	-3.49735	0.01475	0.0364149	XLOC_025646	XLOC_025646	Lus10009283.g	scaffold318:102052-103281		q1	q2	OK
-	#N/A	7.27094	0.299078	-4.60355	-1.97175	0.1744	0.264324	XLOC_001447	XLOC_001447	-	C8021007:28-357		q1	q2	OK
-	#N/A	21.1063	0.868459	-4.60308	-3.4988	0.0141	0.0350856	XLOC_039104	XLOC_039104	-	scaffold610:343334-343813		q1	q2	OK
-	#N/A	4.80802	0.201117	-4.57933	-1.70705	0.17445	0.264344	XLOC_002278	XLOC_002278	-	C8135337:2-574		q1	q2	OK
Lus10032528	histone-lysine n-methyltransferase	4.43844	0.186164	-4.57541	-3.33026	0.0241	0.0547584	XLOC_009870	XLOC_009870	Lus10032528.g	scaffold140:592881-594156		q1	q2	OK
Lus10027765	conserved protein similar to XP_002328390	8.14852	0.343487	-4.56821	-5.55894	5e-05	0.000268796	XLOC_005978	XLOC_005978	Lus10027765.g	scaffold1143:266625-270769		q1	q2	OK
Lus10020407	conserved protein similar to XP_002533050	4.39123	0.186417	-4.55802	-1.74588	0.19405	0.286748	XLOC_040147	XLOC_040147	Lus10020407.g	scaffold641:763164-764530		q1	q2	OK
Lus10007074	l-type lectin-domain containing receptor kinase -like	1.11922	0.0478275	-4.54851	-0.270451	0.44305	0.541274	XLOC_043640	XLOC_043640	Lus10007074.g	scaffold772:100187-104317		q1	q2	OK
-	#N/A	1.57947	0.0675799	-4.5467	-1.30956	0.1744	0.264324	XLOC_035462	XLOC_035462	-	scaffold489:212357-213115		q1	q2	OK
Lus10024593	21 kDa protein	35.7193	1.52902	-4.54602	-4.59962	0.0001	0.000505029	XLOC_027871	XLOC_027871	Lus10024593.g	scaffold349:176971-177589		q1	q2	OK
-	#N/A	187.182	8.01455	-4.54567	-6.11748	5e-05	0.000268796	XLOC_005386	XLOC_005386	-	scaffold11:177167-177543		q1	q2	OK
Lus10003887	protein phosphatase 2c	9.5634	0.410413	-4.54238	-4.25312	5e-05	0.000268796	XLOC_019370	XLOC_019370	Lus10003887.g	scaffold254:50080-51893		q1	q2	OK
Lus10014784	myb transcription factor	13.8996	0.596734	-4.54182	-2.67026	0.03555	0.0755685	XLOC_014561	XLOC_014561	Lus10014784.g	scaffold184:159575-164288		q1	q2	OK
Lus10012744	histone h3	213.214	9.16651	-4.53979	-3.48427	5e-05	0.000268796	XLOC_016163	XLOC_016163	Lus10012744.g	scaffold206:370025-372733		q1	q2	OK
Lus10029894	cell cycle checkpoint control-like protein	1.97283	0.0848489	-4.53922	-1.49117	0.1953	0.288013	XLOC_031135	XLOC_031135	Lus10029894.g	scaffold416:546395-549737		q1	q2	OK
Lus10035196	cytochrome p450	1.71746	0.07402	-4.53622	-1.57105	0.13225	0.213944	XLOC_032119	XLOC_032119	Lus10035196.g	scaffold43:1054223-1056458		q1	q2	OK
Lus10037027	lipid transfer protein	266.141	11.5807	-4.5224	-4.41565	0.0001	0.000505029	XLOC_024739	XLOC_024739	Lus10037027.g	scaffold31:1733666-1738953		q1	q2	OK
-	#N/A	6.20467	0.270952	-4.51725	-1.85795	0.17445	0.264344	XLOC_001235	XLOC_001235	-	C7987929:3-345		q1	q2	OK
Lus10007929	"glucan endo-1,3-beta-glucosidase"	69.2185	3.02572	-4.51581	-6.8737	5e-05	0.000268796	XLOC_022276	XLOC_022276	Lus10007929.g	scaffold281:19922-24656		q1	q2	OK
Lus10031372	serine-rich protein	12.5381	0.548488	-4.51471	-1.73164	0.1173	0.194814	XLOC_045877	XLOC_045877	Lus10031372.g	scaffold863:73477-78466		q1	q2	OK
Lus10016200	calcium-dependent protein kinase	0.532461	0.0233768	-4.50952	0	1	1	XLOC_048223	XLOC_048223	Lus10016200.g	scaffold947:174030-176366		q1	q2	NOTEST
Lus10024102	tubby-like protein 8	22.2723	0.978468	-4.50858	-5.67962	5e-05	0.000268796	XLOC_028310	XLOC_028310	Lus10024102.g	scaffold353:506971-508893		q1	q2	OK
Lus10032098	b3 domain-containing protein	18.0971	0.800097	-4.49944	-5.98786	5e-05	0.000268796	XLOC_031715	XLOC_031715	Lus10032098.g	scaffold42:894108-898059		q1	q2	OK
Lus10038392	lrr receptor-like serine threonine-protein kinase gso1-like	0.272628	0.0120839	-4.49577	0	1	1	XLOC_021656	XLOC_021656	Lus10038392.g	scaffold28:1069297-1073293		q1	q2	NOTEST
Lus10023743	peptide transporter ptr3-a	25.7083	1.14646	-4.48697	-6.38245	5e-05	0.000268796	XLOC_035890	XLOC_035890	Lus10023743.g	scaffold505:886619-891382		q1	q2	OK
-	#N/A	5.72533	0.256377	-4.48102	-1.90958	0.1939	0.286585	XLOC_011428	XLOC_011428	-	scaffold153:261800-262454		q1	q2	OK
Lus10005271	histone h3	279.658	12.5502	-4.47788	-7.13217	5e-05	0.000268796	XLOC_005246	XLOC_005246	Lus10005271.g	scaffold109:37617-38028		q1	q2	OK
Lus10017532	membrane-associated kinase regulator 2-like	83.9007	3.76872	-4.47654	-8.53862	5e-05	0.000268796	XLOC_008371	XLOC_008371	Lus10017532.g	scaffold1253:463267-467269		q1	q2	OK
Lus10031823	transducin wd40 domain-containing protein	297.476	13.363	-4.47645	-7.05887	5e-05	0.000268796	XLOC_043995	XLOC_043995	Lus10031823.g	scaffold783:850177-853747		q1	q2	OK
Lus10035544	conserved protein similar to XP_002323544	1.20274	0.0541517	-4.47317	-0.489656	0.2422	0.340644	XLOC_033749	XLOC_033749	Lus10035544.g	scaffold464:209188-215351		q1	q2	OK
Lus10038331	flavonoid o-methyltransferase related	1.85527	0.083702	-4.47022	-2.4297	0.07135	0.132144	XLOC_021622	XLOC_021622	Lus10038331.g	scaffold28:743491-747443		q1	q2	OK
Lus10026432	homeobox protein ath1	59.5062	2.68665	-4.46916	-7.86647	5e-05	0.000268796	XLOC_030309	XLOC_030309	Lus10026432.g	scaffold380:309328-311733		q1	q2	OK
Lus10002325	plasma membrane h+-atpase	4.77902	0.215835	-4.46871	-3.35718	0.0004	0.00170379	XLOC_007068	XLOC_007068	Lus10002325.g,Lus10002326.g	scaffold120:98570-102256		q1	q2	OK
Lus10013813	otu-like cysteine protease family protein	0.235945	0.0106805	-4.4654	0	1	1	XLOC_039535	XLOC_039535	Lus10013813.g	scaffold618:91428-96461		q1	q2	NOTEST
Lus10024019	chromatin remodeling complex subunit	67.2957	3.05684	-4.4604	-6.91223	5e-05	0.000268796	XLOC_028266	XLOC_028266	Lus10024019.g	scaffold353:63004-68134		q1	q2	OK
Lus10011092	atofp8 ofp8	3.69025	0.167685	-4.4599	-2.47135	0.0991	0.171664	XLOC_011781	XLOC_011781	Lus10011092.g	scaffold1558:21433-22378		q1	q2	OK
Lus10031256	conserved protein similar to XP_002304759	9.84068	0.44732	-4.45938	-4.27417	0.0005	0.00206568	XLOC_048605	XLOC_048605	Lus10031256.g	scaffold977:802675-804699		q1	q2	OK
-	#N/A	13.8288	0.630308	-4.45548	-3.63	0.00015	0.000724673	XLOC_028962	XLOC_028962	-	scaffold3619:4-2287		q1	q2	OK
-	#N/A	1.16812	0.0534132	-4.45085	-1.24053	0.1744	0.264324	XLOC_041153	XLOC_041153	-	scaffold67:1448480-1449385		q1	q2	OK
Lus10015382	conserved protein similar to XP_002306020	7.227	0.331371	-4.44688	-4.07724	0.0014	0.00501878	XLOC_039865	XLOC_039865	Lus10015382.g	scaffold635:237019-245272		q1	q2	OK
-	#N/A	2249.88	103.22	-4.44605	-2.4369	0.07135	0.132144	XLOC_000118	XLOC_000118	-	C7492961:0-132		q1	q2	OK
Lus10008134	zinc finger ccch domain-containing protein	6.82363	0.315456	-4.43503	-3.45568	0.0015	0.00531666	XLOC_036459	XLOC_036459	Lus10008134.g	scaffold524:288113-290851		q1	q2	OK
Lus10033911	"serine/threonine-protein kinase, putative "	3.11103	0.144016	-4.43309	-2.00633	0.01085	0.0282268	XLOC_017248	XLOC_017248	Lus10033911.g	scaffold222:1146855-1153247		q1	q2	OK
Lus10005524	synovial sarcoma associated ss18	283.542	13.2376	-4.42084	-6.79526	5e-05	0.000268796	XLOC_022717	XLOC_022717	Lus10005524.g	scaffold290:76731-80242		q1	q2	OK
Lus10043166	conserved protein similar to XP_002533037	4.15926	0.194311	-4.41988	-0.753374	0.2525	0.351369	XLOC_019000	XLOC_019000	Lus10043166.g	scaffold25:1534889-1537725		q1	q2	OK
Lus10038904	enolase	29.0135	1.35898	-4.41612	-5.17072	5e-05	0.000268796	XLOC_027083	XLOC_027083	Lus10038904.g	scaffold34:760969-763957		q1	q2	OK
-	#N/A	13.4907	0.635564	-4.40779	-5.53664	5e-05	0.000268796	XLOC_011660	XLOC_011660	-	scaffold155:496487-498890		q1	q2	OK
Lus10025321	retinol dehydrogenase	9.76953	0.461781	-4.40301	-2.81637	0.0004	0.00170379	XLOC_026972	XLOC_026972	Lus10025321.g	scaffold339:676592-679226		q1	q2	OK
Lus10017434	dna binding protein	26.5536	1.26091	-4.39637	-5.73823	5e-05	0.000268796	XLOC_036244	XLOC_036244	Lus10017434.g	scaffold511:600358-602332		q1	q2	OK
Lus10019275	transcription activator	97.2257	4.62303	-4.39443	-8.68391	5e-05	0.000268796	XLOC_030095	XLOC_030095	Lus10019275.g	scaffold377:296451-299128		q1	q2	OK
-	#N/A	1.27634	0.0608795	-4.38991	-1.24315	0.17455	0.264473	XLOC_003015	XLOC_003015	-	C8221863:5-824		q1	q2	OK
Lus10035396	phd-finger family protein expressed	5.99996	0.286245	-4.38963	-3.21097	0.0004	0.00170379	XLOC_011142	XLOC_011142	Lus10035396.g	scaffold151:689021-695406		q1	q2	OK
Lus10042178	#N/A	5.66002	0.270952	-4.3847	-1.766	0.2088	0.303761	XLOC_007597	XLOC_007597	Lus10042178.g	scaffold123:1058682-1059678		q1	q2	OK
Lus10028440	mlo-like protein 4-like	4.40749	0.211178	-4.38343	-3.67013	0.00155	0.00546955	XLOC_030893	XLOC_030893	Lus10028440.g	scaffold413:650032-653521		q1	q2	OK
Lus10000756	conserved protein similar to XP_002518121	19.6991	0.944844	-4.38191	-4.49207	0.0001	0.000505029	XLOC_014181	XLOC_014181	Lus10000756.g	scaffold1775:21387-23516		q1	q2	OK
-	#N/A	2.33738	0.11216	-4.38127	-1.48789	0.19435	0.287026	XLOC_003529	XLOC_003529	-	C8289619:1-1247		q1	q2	OK
Lus10012736	conserved protein similar to CAN81707	2.74727	0.131992	-4.37948	-2.01279	0.00775	0.0212702	XLOC_016157	XLOC_016157	Lus10012736.g,Lus10012737.g	scaffold206:334943-338184		q1	q2	OK
Lus10021217	#N/A	1.83075	0.0881643	-4.3761	-0.335544	0.1153	0.192267	XLOC_005380	XLOC_005380	Lus10021217.g	scaffold11:725688-747479		q1	q2	OK
Lus10006548	replication protein a 70 kda dna-binding subunit-like	14.0099	0.674695	-4.37607	-5.49341	5e-05	0.000268796	XLOC_007093	XLOC_007093	Lus10006548.g	scaffold1202:62702-65895		q1	q2	OK
Lus10024838	histone 2	217.441	10.4961	-4.37269	-6.0592	5e-05	0.000268796	XLOC_034614	XLOC_034614	Lus10024838.g	scaffold473:330978-332806		q1	q2	OK
Lus10033354	conserved protein similar to XP_002311897	44.7145	2.16357	-4.36926	-6.5483	5e-05	0.000268796	XLOC_035367	XLOC_035367	Lus10033354.g	scaffold488:885972-889141		q1	q2	OK
Lus10035315	plastidic glucose transporter 1-like	1.66163	0.0804201	-4.3689	-2.03771	0.2607	0.359901	XLOC_011211	XLOC_011211	Lus10035315.g	scaffold151:197611-200790		q1	q2	OK
Lus10039443	gibberellin-regulated protein	482.832	23.3735	-4.36857	-8.14002	5e-05	0.000268796	XLOC_026611	XLOC_026611	Lus10039443.g	scaffold33:1730202-1731098		q1	q2	OK
-	#N/A	6.80753	0.32955	-4.36856	-2.3008	0.07225	0.13339	XLOC_003834	XLOC_003834	-	C8346537:397-953		q1	q2	OK
-	#N/A	2.0633	0.100043	-4.36627	-1.44976	0.1943	0.286999	XLOC_022267	XLOC_022267	-	scaffold280:1493204-1493820		q1	q2	OK
Lus10041919	histone h4	727.777	35.3423	-4.36403	-7.70802	5e-05	0.000268796	XLOC_020555	XLOC_020555	Lus10041919.g	scaffold272:2397516-2397828		q1	q2	OK
Lus10011558	growth-regulating factor 2	95.1001	4.62038	-4.36336	-8.39829	5e-05	0.000268796	XLOC_019697	XLOC_019697	Lus10011558.g	scaffold260:310369-313662		q1	q2	OK
Lus10003186	myosin-related protein	1.48902	0.0723607	-4.36302	-1.64265	0.1635	0.251774	XLOC_041885	XLOC_041885	Lus10003186.g	scaffold705:117061-119212		q1	q2	OK
Lus10038311	#N/A	0.524443	0.0255162	-4.3613	0	1	1	XLOC_021613	XLOC_021613	Lus10038311.g	scaffold28:659018-660918		q1	q2	NOTEST
Lus10024639	tir-nbs resistance protein	7.10464	0.347988	-4.35165	-4.29222	5e-05	0.000268796	XLOC_027988	XLOC_027988	Lus10024639.g,Lus10024640.g	scaffold349:470561-474997		q1	q2	OK
Lus10006724	#N/A	5.72593	0.280952	-4.34911	-3.71408	0.0031	0.00979563	XLOC_015992	XLOC_015992	Lus10006724.g	scaffold204:8926-10852		q1	q2	OK
-	#N/A	171.317	8.41486	-4.34758	-13.9954	0.1945	0.287176	XLOC_000366	XLOC_000366	-	C7706081:1-173		q1	q2	OK
-	#N/A	13.8876	0.682393	-4.34705	-3.84951	0.00215	0.00719047	XLOC_003570	XLOC_003570	-	C8297259:0-1237		q1	q2	OK
-	#N/A	17.2008	0.846089	-4.34552	-3.51343	0.27505	0.373328	XLOC_025562	XLOC_025562	-	scaffold317:255537-258162		q1	q2	OK
Lus10028410	aspartyl protease family protein	3.61253	0.179052	-4.33456	-3.07423	0.004	0.0121821	XLOC_030766	XLOC_030766	Lus10028410.g	scaffold413:537714-540387		q1	q2	OK
Lus10021277	n-acetyltransferase esco2-like	4.10301	0.203473	-4.33377	-1.27071	0.0864	0.153461	XLOC_005626	XLOC_005626	Lus10021277.g	scaffold1123:310290-316989		q1	q2	OK
Lus10041156	dna repair helicase	7.46768	0.370985	-4.33123	-5.65874	5e-05	0.000268796	XLOC_021848	XLOC_021848	Lus10041156.g	scaffold280:1215285-1220823		q1	q2	OK
Lus10022895	breast cancer susceptibility 1 homolog	9.13427	0.454855	-4.32781	-5.02033	5e-05	0.000268796	XLOC_044235	XLOC_044235	Lus10022895.g	scaffold8:650815-654388		q1	q2	OK
Lus10014704	conserved protein similar to XP_002302099	19.828	0.995694	-4.31569	-3.55888	0.0011	0.00408422	XLOC_038067	XLOC_038067	Lus10014704.g	scaffold584:274429-275871		q1	q2	OK
Lus10030998	phd-finger family protein expressed	1.41149	0.0714718	-4.3037	-1.71815	0.0201	0.0470781	XLOC_019797	XLOC_019797	Lus10030998.g	scaffold261:517982-523626		q1	q2	OK
-	#N/A	3.76381	0.190869	-4.30154	-1.55877	0.17455	0.264473	XLOC_001518	XLOC_001518	-	C8031419:1-401		q1	q2	OK
Lus10018530	wound-responsive protein	337.396	17.1992	-4.29402	-4.95351	5e-05	0.000268796	XLOC_008653	XLOC_008653	Lus10018530.g	scaffold1308:206765-207032		q1	q2	OK
Lus10009790	lrr receptor-like serine threonine-protein kinase erecta	199.434	10.1971	-4.28968	-8.20639	5e-05	0.000268796	XLOC_004040	XLOC_004040	Lus10009790.g	scaffold1:7603-15002		q1	q2	OK
Lus10010941	protodermal factor	442.148	22.6393	-4.28763	-8.01557	5e-05	0.000268796	XLOC_022474	XLOC_022474	Lus10010941.g	scaffold286:242378-243716		q1	q2	OK
Lus10017415	transcription factor bhlh93	10.9913	0.564008	-4.28451	-3.37569	0.04355	0.0889255	XLOC_036237	XLOC_036237	Lus10017415.g	scaffold511:518782-519913		q1	q2	OK
Lus10001465	lipoxygenase	0.539653	0.0277064	-4.28374	0	1	1	XLOC_009197	XLOC_009197	Lus10001465.g	scaffold133:68337-72147		q1	q2	NOTEST
Lus10035093	myb family transcription factor apl	12.3215	0.632916	-4.28302	-4.3037	0.00055	0.00223999	XLOC_032204	XLOC_032204	Lus10035093.g	scaffold43:524105-527282		q1	q2	OK
Lus10012432	saur family protein	23.0771	1.19073	-4.27654	-3.0896	0.0241	0.0547584	XLOC_018557	XLOC_018557	Lus10012432.g	scaffold248:376474-376843		q1	q2	OK
Lus10040517	replication protein a 70 kda dna-binding subunit-like	48.7783	2.53017	-4.26894	-7.53703	5e-05	0.000268796	XLOC_012056	XLOC_012056	Lus10040517.g	scaffold156:13894-16864		q1	q2	OK
-	#N/A	32.7432	1.70493	-4.26341	-3.61959	0.0026	0.00845489	XLOC_002801	XLOC_002801	-	C8196633:0-462		q1	q2	OK
Lus10013681	pollen ole e 1 allergen and extensin family protein	18.8018	0.983003	-4.25753	-3.00887	0.00305	0.00966831	XLOC_006426	XLOC_006426	Lus10013681.g	scaffold1168:31449-32689		q1	q2	OK
Lus10001238	homeobox protein knotted-1-like	16.2423	0.856825	-4.24461	-3.62735	0.0006	0.00241292	XLOC_013806	XLOC_013806	Lus10001238.g	scaffold1746:24633-28935		q1	q2	OK
Lus10015850	adenosine 3 -phospho 5 -phosphosulfate transporter 1-like	7.21104	0.381294	-4.24123	-3.02784	0.01755	0.0420928	XLOC_013834	XLOC_013834	Lus10015850.g	scaffold175:175485-177509		q1	q2	OK
Lus10029769	l-type lectin-domain containing receptor kinase -like	0.937663	0.0495993	-4.24068	0	1	1	XLOC_031337	XLOC_031337	Lus10029769.g	scaffold418:1126566-1129901		q1	q2	NOTEST
Lus10033596	transparent testa 12	0.531607	0.0282417	-4.23446	0	1	1	XLOC_041791	XLOC_041791	Lus10033596.g	scaffold701:742519-745259		q1	q2	NOTEST
Lus10029611	conserved protein similar to XP_002319113	12.5275	0.666013	-4.23341	-2.53531	0.06275	0.119399	XLOC_031372	XLOC_031372	Lus10029611.g	scaffold418:203639-212986		q1	q2	OK
Lus10037667	tir-nbs-lrr resistance protein	4.04156	0.215014	-4.23241	-1.85655	0.0033	0.0103185	XLOC_015334	XLOC_015334	Lus10037667.g	scaffold196:967870-969968		q1	q2	OK
-	#N/A	2.17628	0.115876	-4.23121	-1.33578	0.17465	0.264614	XLOC_019752	XLOC_019752	-	scaffold260:240911-241438		q1	q2	OK
Lus10017087	conserved protein similar to XP_003528606	2.11516	0.112765	-4.22938	-1.53379	0.03915	0.0817333	XLOC_016685	XLOC_016685	Lus10017087.g	scaffold216:132545-136062		q1	q2	OK
-	#N/A	8.89518	0.474294	-4.22917	-3.15291	0.01695	0.0408834	XLOC_002671	XLOC_002671	-	C8180999:0-702		q1	q2	OK
Lus10012860	high affinity inorganic phosphate transporter	0.486017	0.0259522	-4.22708	0	1	1	XLOC_008870	XLOC_008870	Lus10012860.g	scaffold1313:225510-227157		q1	q2	NOTEST
Lus10038365	zinc-binding protein	15.5986	0.837522	-4.21915	-3.31689	0.00075	0.00292526	XLOC_021642	XLOC_021642	Lus10038365.g	scaffold28:944174-946641		q1	q2	OK
Lus10003028	phosphatidylinositol-4-phosphate 5-kinase family protein	0.79828	0.0429368	-4.21661	0	1	1	XLOC_038417	XLOC_038417	Lus10003028.g	scaffold592:34876-36737		q1	q2	NOTEST
Lus10025964	histone h4	444.223	23.9092	-4.21565	-4.12736	5e-05	0.000268796	XLOC_025693	XLOC_025693	Lus10025964.g	scaffold319:93068-97606		q1	q2	OK
Lus10018831	cytochrome p450	3.48094	0.187658	-4.2133	-1.19682	0.0764	0.13933	XLOC_004413	XLOC_004413	Lus10018831.g	scaffold103:75693-80071		q1	q2	OK
Lus10040256	"bel1 homeotic protein, putative "	132.369	7.18552	-4.20333	-8.06997	5e-05	0.000268796	XLOC_045218	XLOC_045218	Lus10040256.g	scaffold86:999647-1001557		q1	q2	OK
Lus10039214	myb transcription factor	7.64617	0.415381	-4.20223	-3.28313	0.0115	0.0296149	XLOC_026489	XLOC_026489	Lus10039214.g	scaffold33:10172-11948		q1	q2	OK
-	#N/A	952.186	51.7312	-4.20214	-2.43931	0.05225	0.103057	XLOC_000266	XLOC_000266	-	C7634195:0-159		q1	q2	OK
Lus10000349	#N/A	0.596179	0.0325066	-4.19694	0	1	1	XLOC_010367	XLOC_010367	Lus10000349.g	scaffold1485:7562-8956		q1	q2	NOTEST
Lus10018237	elf4-like protein	1.9522	0.10655	-4.19549	-0.294994	0.3248	0.423476	XLOC_012831	XLOC_012831	Lus10018237.g	scaffold163:163370-166580		q1	q2	OK
Lus10021028	polygalacturonase-inhibiting protein	54.8467	2.99741	-4.19362	-6.40254	5e-05	0.000268796	XLOC_011622	XLOC_011622	Lus10021028.g	scaffold155:178072-179083		q1	q2	OK
Lus10030473	zf-hd homeobox protein	109.005	5.98739	-4.18633	-5.50677	5e-05	0.000268796	XLOC_047589	XLOC_047589	Lus10030473.g	scaffold917:283886-284303		q1	q2	OK
Lus10040860	auxin-regulated protein	4.70346	0.258617	-4.18483	-3.06974	0.23255	0.329919	XLOC_012227	XLOC_012227	Lus10040860.g	scaffold156:1874228-1876932		q1	q2	OK
Lus10010809	deoxyuridine 5 -triphosphate nucleotidohydrolase-like	166.478	9.17529	-4.18143	-2.97497	0.06795	0.127227	XLOC_018263	XLOC_018263	Lus10010809.g	scaffold239:188401-195986		q1	q2	OK
-	#N/A	638.635	35.3012	-4.1772	-54.315	0.2031	0.297085	XLOC_009663	XLOC_009663	-	scaffold1399:5642-5771		q1	q2	OK
Lus10037276	leucine-rich repeat receptor-like protein kinase	7.8113	0.432668	-4.17423	-2.13279	0.08495	0.151633	XLOC_033469	XLOC_033469	Lus10037276.g	scaffold462:1106075-1110209		q1	q2	OK
Lus10031795	yela protein gb	59.4583	3.30221	-4.17037	-7.33477	5e-05	0.000268796	XLOC_043985	XLOC_043985	Lus10031795.g	scaffold783:743003-744347		q1	q2	OK
Lus10005313	lob domain-containing protein	1.62335	0.0904847	-4.16515	-1.35459	0.1943	0.286999	XLOC_016410	XLOC_016410	Lus10005313.g	scaffold21:544-1204		q1	q2	OK
Lus10018938	basic blue protein	101.78	5.70914	-4.15603	-4.90454	5e-05	0.000268796	XLOC_004395	XLOC_004395	Lus10018938.g	scaffold103:621665-622866		q1	q2	OK
Lus10011447	atp-dependent rna helicase	3.3412	0.187973	-4.15177	-3.79846	0.0008	0.00309402	XLOC_012336	XLOC_012336	Lus10011447.g	scaffold1578:150606-154542		q1	q2	OK
Lus10036743	origin recognition complex subunit 6	4.90203	0.276122	-4.15	-2.80825	0.0315	0.0683288	XLOC_024608	XLOC_024608	Lus10036743.g	scaffold31:400418-402212		q1	q2	OK
Lus10040404	gata transcription factor	0.945386	0.053346	-4.14745	0	1	1	XLOC_045526	XLOC_045526	Lus10040404.g	scaffold86:1765469-1769741		q1	q2	NOTEST
Lus10033565	conserved protein similar to XP_002531306	10.0314	0.567045	-4.14492	-2.93901	0.00835	0.0226243	XLOC_041623	XLOC_041623	Lus10033565.g	scaffold701:625234-630003		q1	q2	OK
Lus10009948	conserved protein similar to CBI16359	18.0317	1.02233	-4.1406	-4.24802	5e-05	0.000268796	XLOC_015712	XLOC_015712	Lus10009948.g	scaffold200:275860-277759		q1	q2	OK
Lus10015492	histone h4	502.69	28.619	-4.13462	-2.18164	0.05135	0.101589	XLOC_045671	XLOC_045671	Lus10015492.g	scaffold860:224268-227051		q1	q2	OK
-	#N/A	1.84875	0.105287	-4.13416	-2.15382	0.1094	0.185042	XLOC_027472	XLOC_027472	-	scaffold34:588291-589562		q1	q2	OK
Lus10032126	cell division cycle protein	7.6678	0.436925	-4.13336	-4.13812	0.0006	0.00241292	XLOC_031578	XLOC_031578	Lus10032126.g	scaffold42:1004463-1007578		q1	q2	OK
Lus10031822	histone h3	375.112	21.4968	-4.12513	-1.48077	0.15355	0.239988	XLOC_043867	XLOC_043867	Lus10031822.g	scaffold783:850177-853747		q1	q2	OK
Lus10014264	histone h4	1046.79	60.071	-4.12316	-7.92331	5e-05	0.000268796	XLOC_020967	XLOC_020967	Lus10014264.g	scaffold275:117357-117669		q1	q2	OK
-	#N/A	2.3322	0.134581	-4.11515	-2.27464	0.273	0.371385	XLOC_013281	XLOC_013281	-	scaffold165:169552-171453		q1	q2	OK
-	#N/A	38.7104	2.24098	-4.11052	-6.96316	5e-05	0.000268796	XLOC_048457	XLOC_048457	-	scaffold96:891734-893425		q1	q2	OK
Lus10032933	transcription factor	22.5811	1.30775	-4.10995	-4.59913	5e-05	0.000268796	XLOC_035950	XLOC_035950	Lus10032933.g	scaffold51:319022-322630		q1	q2	OK
Lus10041321	protein binding protein	13.4644	0.785241	-4.09987	-3.33979	0.00015	0.000724673	XLOC_022207	XLOC_022207	Lus10041321.g	scaffold280:1922283-1927098		q1	q2	OK
Lus10009017	ribosomal protein	1.70555	0.0995647	-4.09846	-1.35317	0.19515	0.28784	XLOC_046374	XLOC_046374	Lus10009017.g	scaffold883:103086-104455		q1	q2	OK
Lus10003668	nac domain containing	0.471631	0.0275509	-4.09748	0	1	1	XLOC_042437	XLOC_042437	Lus10003668.g	scaffold734:146358-149357		q1	q2	NOTEST
Lus10002739	pectinesterase inhibitor	33.0982	1.9512	-4.08432	-4.26289	0.0002	0.00093316	XLOC_022555	XLOC_022555	Lus10002739.g	scaffold2896:26548-27103		q1	q2	OK
Lus10006198	myo-inositol oxygenase	1.89465	0.112241	-4.07726	-1.73928	0.15415	0.240663	XLOC_043764	XLOC_043764	Lus10006198.g	scaffold779:259764-261133		q1	q2	OK
Lus10009923	conserved protein similar to XP_002518272	4.86025	0.288242	-4.07568	-1.36678	0.07605	0.138876	XLOC_015696	XLOC_015696	Lus10009923.g	scaffold200:114578-118050		q1	q2	OK
Lus10031123	leucine rich repeat receptor	58.4009	3.4767	-4.0702	-8.07664	5e-05	0.000268796	XLOC_048662	XLOC_048662	Lus10031123.g	scaffold977:97897-101138		q1	q2	OK
Lus10027452	dna mismatch repair protein	2.58744	0.154628	-4.06465	-1.33047	0.2656	0.364462	XLOC_048413	XLOC_048413	Lus10027452.g	scaffold96:411020-416367		q1	q2	OK
Lus10018751	#N/A	3.2023	0.191559	-4.06325	-1.47405	0.19275	0.28538	XLOC_033256	XLOC_033256	Lus10018751.g	scaffold461:570659-574717		q1	q2	OK
Lus10013477	fructose-bisphosphate aldolase	0.912758	0.0546914	-4.06085	0	1	1	XLOC_017865	XLOC_017865	Lus10013477.g	scaffold230:370612-376293		q1	q2	NOTEST
-	#N/A	1.32542	0.0795361	-4.05869	-3.20179	0.0084	0.022734	XLOC_017626	XLOC_017626	-	scaffold228:217260-221336		q1	q2	OK
Lus10026013	anthranilate n-benzoyltransferase	0.581702	0.0349438	-4.05717	0	1	1	XLOC_025714	XLOC_025714	Lus10026013.g	scaffold319:306140-307532		q1	q2	NOTEST
Lus10014302	zf-hd homeobox protein at4g24660-like	2.85666	0.171756	-4.05589	-1.95218	0.0154	0.0377441	XLOC_021041	XLOC_021041	Lus10014302.g	scaffold275:290861-292601		q1	q2	OK
Lus10036179	damaged dna-binding 2	1.30143	0.0782552	-4.05577	-2.10984	0.0724	0.133578	XLOC_020112	XLOC_020112	Lus10036179.g	scaffold27:30047-33150		q1	q2	OK
Lus10031132	21 kDa protein	58.7086	3.53169	-4.05514	-5.26877	5e-05	0.000268796	XLOC_048543	XLOC_048543	Lus10031132.g	scaffold977:155992-156568		q1	q2	OK
Lus10026284	neutral invertase-like protein	30.9683	1.8634	-4.05478	-6.8837	5e-05	0.000268796	XLOC_046550	XLOC_046550	Lus10026284.g	scaffold898:475986-479032		q1	q2	OK
-	#N/A	10.0026	0.6019	-4.05471	-3.87332	0.0007	0.00275876	XLOC_003316	XLOC_003316	-	C8258537:0-1046		q1	q2	OK
Lus10003767	nucleotide-binding oligomerization domain-containing protein	0.464955	0.0280514	-4.05095	0	1	1	XLOC_037371	XLOC_037371	Lus10003767.g	scaffold566:43141-44938		q1	q2	NOTEST
-	#N/A	143.115	8.64803	-4.04866	-5.71049	5e-05	0.000268796	XLOC_039105	XLOC_039105	-	scaffold610:344048-344431		q1	q2	OK
Lus10021765	conserved protein similar to XP_002326919	23.1525	1.39983	-4.04784	-2.60449	0.01795	0.0428886	XLOC_042522	XLOC_042522	Lus10021765.g	scaffold74:765151-768319		q1	q2	OK
Lus10022268	conserved protein similar to XP_002323996	11.6147	0.703075	-4.04613	-2.65528	0.15415	0.240663	XLOC_017431	XLOC_017431	Lus10022268.g	scaffold225:447909-448227		q1	q2	OK
Lus10037548	probable atp-dependent rna helicase ddx11-like	2.91367	0.176556	-4.04464	-3.13243	0.0004	0.00170379	XLOC_015269	XLOC_015269	Lus10037548.g	scaffold196:465104-468858		q1	q2	OK
Lus10024692	p-loop containing nucleoside triphosphate hydrolase-like protein	4.12632	0.250876	-4.03981	-4.27845	0.0001	0.000505029	XLOC_028013	XLOC_028013	Lus10024692.g	scaffold349:822285-826601		q1	q2	OK
Lus10018356	glucose-6-phosphate phosphate translocator	37.0336	2.26147	-4.0335	-2.25879	0.04995	0.0993678	XLOC_019242	XLOC_019242	Lus10018356.g	scaffold251:52855-55956		q1	q2	OK
-	#N/A	2.17105	0.132656	-4.03263	-2.62243	0.0437	0.0891963	XLOC_029478	XLOC_029478	-	scaffold373:74221-75892		q1	q2	OK
-	#N/A	2.98004	0.182478	-4.02954	-2.93994	0.0186	0.0441445	XLOC_041551	XLOC_041551	-	scaffold7:515829-517791		q1	q2	OK
Lus10034724	conserved protein similar to XP_002514710	0.702643	0.0430699	-4.02804	0	1	1	XLOC_046966	XLOC_046966	Lus10034724.g	scaffold9:1587677-1589189		q1	q2	NOTEST
Lus10021153	replication protein a 70 kda dna-binding subunit-like	19.9201	1.22162	-4.02736	-6.81323	5e-05	0.000268796	XLOC_011768	XLOC_011768	Lus10021153.g	scaffold155:738825-743457		q1	q2	OK
Lus10031383	serine-threonine protein kinase	58.8664	3.61627	-4.02487	-7.63961	5e-05	0.000268796	XLOC_045729	XLOC_045729	Lus10031383.g	scaffold863:117370-120179		q1	q2	OK
Lus10033237	conserved protein similar to XP_002518922	13.1693	0.812827	-4.01809	-3.44374	5e-05	0.000268796	XLOC_035303	XLOC_035303	Lus10033237.g	scaffold488:148733-153830		q1	q2	OK
Lus10021408	histone h2b	295.327	18.2522	-4.01617	-8.06881	5e-05	0.000268796	XLOC_039182	XLOC_039182	Lus10021408.g	scaffold612:178190-179621		q1	q2	OK
-	#N/A	22.3959	1.38442	-4.01588	-3.40401	0.00185	0.00632341	XLOC_002531	XLOC_002531	-	C8165741:0-543		q1	q2	OK
Lus10005377	#N/A	3.8199	0.236313	-4.01477	-1.41301	0.00435	0.0130803	XLOC_037048	XLOC_037048	Lus10005377.g	scaffold547:711-2226		q1	q2	OK
-	#N/A	4.37577	0.270952	-4.01343	-1.62866	0.17535	0.265439	XLOC_001244	XLOC_001244	-	C7989983:7-349		q1	q2	OK
Lus10011168	formin-like protein	1.48602	0.0920227	-4.01332	-2.91868	0.0186	0.0441445	XLOC_011816	XLOC_011816	Lus10011168.g	scaffold1558:420982-424429		q1	q2	OK
Lus10016156	histone -like isoform 1	640.716	39.7251	-4.01156	-8.00957	5e-05	0.000268796	XLOC_027567	XLOC_027567	Lus10016156.g	scaffold344:560862-561288		q1	q2	OK
Lus10041611	flavonol 4-sulfotransferase	0.674423	0.0418852	-4.00914	0	1	1	XLOC_020643	XLOC_020643	Lus10041611.g	scaffold272:937557-939216		q1	q2	NOTEST
Lus10013708	interactor of constitutive active rops 1	59.7108	3.71854	-4.00518	-5.00381	5e-05	0.000268796	XLOC_006439	XLOC_006439	Lus10013708.g	scaffold1168:144664-151349		q1	q2	OK
-	#N/A	4597.62	287.338	-4.00006	-2.19238	0.07175	0.132665	XLOC_000030	XLOC_000030	-	C7364513:0-114		q1	q2	OK
Lus10030105	axial regulator yabby	10.1762	0.636055	-3.9999	-3.51617	0.00075	0.00292526	XLOC_014940	XLOC_014940	Lus10030105.g	scaffold19:745947-778256		q1	q2	OK
Lus10001271	transcription factor bhlh71	22.3723	1.39989	-3.99833	-4.94813	5e-05	0.000268796	XLOC_016645	XLOC_016645	Lus10001271.g	scaffold2151:8417-10083		q1	q2	OK
Lus10023233	IQ-domain 15	69.9976	4.38532	-3.99655	-6.88176	5e-05	0.000268796	XLOC_048800	XLOC_048800	Lus10023233.g	scaffold98:137370-138988		q1	q2	OK
Lus10021749	conserved protein similar to XP_002327114	4.72006	0.296806	-3.99121	-1.71539	0.07495	0.137244	XLOC_042490	XLOC_042490	Lus10021749.g	scaffold74:372374-381504		q1	q2	OK
-	#N/A	2.83745	0.178435	-3.99112	-1.50102	0.19515	0.28784	XLOC_009961	XLOC_009961	-	scaffold141:49495-50017		q1	q2	OK
Lus10028464	histone h4	1050.29	66.2832	-3.986	-5.91787	5e-05	0.000268796	XLOC_030783	XLOC_030783	Lus10028464.g	scaffold413:781269-782166		q1	q2	OK
Lus10003777	set domain	2.02307	0.127918	-3.98326	-2.84899	0.0241	0.0547584	XLOC_044306	XLOC_044306	Lus10003777.g	scaffold806:36037-41781		q1	q2	OK
-	#N/A	0.718934	0.0454976	-3.982	0	1	1	XLOC_003649	XLOC_003649	-	C8308011:9-1036		q1	q2	NOTEST
Lus10019870	dna binding protein	37.451	2.37531	-3.97882	-5.3437	5e-05	0.000268796	XLOC_010618	XLOC_010618	Lus10019870.g,Lus10019871.g,Lus10019872.g	scaffold1491:431543-441736		q1	q2	OK
Lus10027545	abc transporter family protein	37.2121	2.36058	-3.97856	-6.96636	5e-05	0.000268796	XLOC_048456	XLOC_048456	Lus10027545.g	scaffold96:883876-885835		q1	q2	OK
Lus10006981	pathogenesis-related protein	81.7671	5.20193	-3.9744	-5.93444	5e-05	0.000268796	XLOC_004124	XLOC_004124	Lus10006981.g	scaffold1004:188976-190192		q1	q2	OK
Lus10014560	cell division cycle protein	3.39088	0.216712	-3.9678	-3.16685	0.0082	0.0222937	XLOC_005007	XLOC_005007	Lus10014560.g	scaffold107:299021-302339		q1	q2	OK
Lus10041475	transcription factor hbp-1b -like	36.0449	2.30484	-3.96706	-6.92861	5e-05	0.000268796	XLOC_020576	XLOC_020576	Lus10041475.g	scaffold272:252965-256518		q1	q2	OK
Lus10031250	histone h3	1126.63	72.1735	-3.9644	-4.46842	5e-05	0.000268796	XLOC_048603	XLOC_048603	Lus10031250.g,Lus10031252.g	scaffold977:769028-779392		q1	q2	OK
Lus10024190	conserved protein similar to XP_002518272	11.9472	0.766587	-3.96208	-3.7065	0.0013	0.00471546	XLOC_013276	XLOC_013276	Lus10024190.g	scaffold165:116243-119407		q1	q2	OK
Lus10006665	burp domain-containing protein	88.0485	5.66807	-3.95737	-6.23797	5e-05	0.000268796	XLOC_023275	XLOC_023275	Lus10006665.g	scaffold2932:47422-54468		q1	q2	OK
-	#N/A	52.1074	3.3597	-3.95508	-5.65752	5e-05	0.000268796	XLOC_033063	XLOC_033063	-	scaffold455:102276-103032		q1	q2	OK
Lus10032469	dna mismatch repair protein	7.45928	0.482208	-3.95131	-5.34282	5e-05	0.000268796	XLOC_009732	XLOC_009732	Lus10032469.g	scaffold140:283493-289746		q1	q2	OK
Lus10042458	serine-threonine protein kinase	0.613254	0.0398784	-3.94281	0	1	1	XLOC_007742	XLOC_007742	Lus10042458.g	scaffold123:2242532-2246299		q1	q2	NOTEST
-	#N/A	40.1366	2.61309	-3.94109	-5.71983	5e-05	0.000268796	XLOC_005385	XLOC_005385	-	scaffold11:176197-177073		q1	q2	OK
Lus10023417	conserved protein similar to XP_002316299	2.02748	0.132062	-3.9404	-1.57478	0.16435	0.252811	XLOC_007217	XLOC_007217	Lus10023417.g	scaffold1216:91315-92736		q1	q2	OK
Lus10004012	histone-lysine n-methyltransferase atx4-like	5.42605	0.354674	-3.93534	-4.45257	5e-05	0.000268796	XLOC_006238	XLOC_006238	Lus10004012.g	scaffold1155:90766-96719		q1	q2	OK
Lus10011076	gras family transcription factor	0.498576	0.0325914	-3.93525	0	1	1	XLOC_025384	XLOC_025384	Lus10011076.g	scaffold314:192469-193822		q1	q2	NOTEST
Lus10008684	epoxide hydrolase	0.948966	0.0621467	-3.93261	0	1	1	XLOC_013048	XLOC_013048	Lus10008684.g	scaffold1635:155621-158249		q1	q2	NOTEST
Lus10014359	b3 domain-containing protein	40.0704	2.63333	-3.92757	-2.25646	0.19565	0.288411	XLOC_021078	XLOC_021078	Lus10014359.g	scaffold275:525274-530150		q1	q2	OK
-	#N/A	0.754816	0.0497258	-3.92406	0	1	1	XLOC_005768	XLOC_005768	-	scaffold1123:385857-386814		q1	q2	NOTEST
Lus10035676	rop guanine nucleotide exchange factor 1-like	6.01331	0.39639	-3.92317	-1.08213	0.16965	0.258997	XLOC_034005	XLOC_034005	Lus10035676.g	scaffold464:865017-875194		q1	q2	OK
-	#N/A	1106.71	73.1316	-3.91964	-19.5521	0.1752	0.265234	XLOC_000061	XLOC_000061	-	C7422319:0-121		q1	q2	OK
Lus10009652	kinetochore protein	13.6411	0.903488	-3.91631	-3.49034	0.0008	0.00309402	XLOC_013557	XLOC_013557	Lus10009652.g	scaffold169:217368-219178		q1	q2	OK
Lus10021090	glutamate carboxypeptidase 2-like	2.26556	0.150092	-3.91595	-2.35833	0.00225	0.00747817	XLOC_011657	XLOC_011657	Lus10021090.g	scaffold155:478583-481743		q1	q2	OK
-	#N/A	3.21289	0.212999	-3.91495	-1.93871	0.12895	0.209646	XLOC_003498	XLOC_003498	-	C8284283:3-1028		q1	q2	OK
Lus10019070	hexose transporter	0.685682	0.045631	-3.90945	0	1	1	XLOC_019521	XLOC_019521	Lus10019070.g	scaffold257:676925-680443		q1	q2	NOTEST
-	#N/A	13.8265	0.920904	-3.90824	-4.85616	5e-05	0.000268796	XLOC_036891	XLOC_036891	-	scaffold540:20816-22247		q1	q2	OK
Lus10037799	conserved protein similar to XP_002330519	0.727558	0.0485925	-3.90426	0	1	1	XLOC_015190	XLOC_015190	Lus10037799.g,Lus10037800.g	scaffold196:1641777-1652181		q1	q2	NOTEST
Lus10032096	conserved protein similar to XP_002329811	0.283194	0.0190009	-3.89765	0	1	1	XLOC_031714	XLOC_031714	Lus10032096.g	scaffold42:866388-885749		q1	q2	NOTEST
Lus10026508	conserved protein similar to XP_002519535	3.19693	0.214969	-3.89449	-1.44989	0.1757	0.265789	XLOC_039265	XLOC_039265	Lus10026508.g	scaffold617:151370-152521		q1	q2	OK
Lus10026715	conserved protein similar to XP_003544813	33.539	2.25574	-3.89417	-4.96466	5e-05	0.000268796	XLOC_028833	XLOC_028833	Lus10026715.g	scaffold361:78679-81236		q1	q2	OK
-	#N/A	10.9794	0.739869	-3.89138	-3.06313	0.0084	0.022734	XLOC_021133	XLOC_021133	-	scaffold2786:151075-151694		q1	q2	OK
Lus10028181	squamosa promoter-binding	9.20218	0.620645	-3.89013	-3.83581	0.00045	0.00188629	XLOC_026381	XLOC_026381	Lus10028181.g	scaffold327:386814-389630		q1	q2	OK
Lus10017333	conserved protein similar to XP_002299428	18.7363	1.26518	-3.88843	-2.17175	0.0444	0.0903524	XLOC_036122	XLOC_036122	Lus10017333.g	scaffold511:123479-160332		q1	q2	OK
Lus10038607	AP2/ERF domain-containing transcription factor	47.1958	3.18951	-3.88725	-4.74798	5e-05	0.000268796	XLOC_029203	XLOC_029203	Lus10038607.g	scaffold37:725569-726112		q1	q2	OK
Lus10021319	short chain alcohol	2.48626	0.168657	-3.88181	-2.10007	0.11025	0.18593	XLOC_005734	XLOC_005734	Lus10021319.g	scaffold1123:516017-516887		q1	q2	OK
Lus10009718	o-acyltransferase wsd1	1.13369	0.0774053	-3.87245	-0.561044	0.3718	0.471167	XLOC_033045	XLOC_033045	Lus10009718.g	scaffold455:351777-358412		q1	q2	OK
-	#N/A	4.35343	0.297875	-3.86937	-3.21947	0.00175	0.00604441	XLOC_021226	XLOC_021226	-	scaffold279:44453-46637		q1	q2	OK
Lus10013453	high mobility group family	138.147	9.45663	-3.86874	-7.93624	5e-05	0.000268796	XLOC_017857	XLOC_017857	Lus10013453.g	scaffold230:270079-271805		q1	q2	OK
Lus10011627	cell division control protein	5.81166	0.398068	-3.86786	-3.80613	0.0004	0.00170379	XLOC_030610	XLOC_030610	Lus10011627.g	scaffold40:432057-435211		q1	q2	OK
Lus10010995	conserved protein similar to XP_002532354	14.5008	0.993519	-3.86744	-3.81275	0.0003	0.00132802	XLOC_004476	XLOC_004476	Lus10010995.g,Lus10010996.g	scaffold1035:41387-44139		q1	q2	OK
Lus10006904	type i inositol trisphosphate 5-phosphatase 1-like	6.87526	0.47209	-3.86428	-4.46538	5e-05	0.000268796	XLOC_018568	XLOC_018568	Lus10006904.g	scaffold249:80937-85121		q1	q2	OK
Lus10042308	snf1-related protein kinase regulatory subunit gamma-1-like	4.10023	0.282512	-3.85932	-3.14107	0.0005	0.00206568	XLOC_007657	XLOC_007657	Lus10042308.g	scaffold123:1645194-1647288		q1	q2	OK
Lus10017292	histone h2b	1950.37	134.55	-3.85754	-7.59651	5e-05	0.000268796	XLOC_006545	XLOC_006545	Lus10017292.g	scaffold117:606221-606650		q1	q2	OK
Lus10007775	beta-d-xylosidase 7-like	5.4059	0.374275	-3.85236	-2.32787	0.01615	0.0392522	XLOC_036101	XLOC_036101	Lus10007775.g	scaffold510:141680-145362		q1	q2	OK
Lus10026480	dnak-type molecular chaperone	1.17625	0.0820962	-3.84074	-1.12943	0.17585	0.265915	XLOC_039251	XLOC_039251	Lus10026480.g	scaffold617:22905-23565		q1	q2	OK
Lus10028992	histidine kinase	1.56503	0.109425	-3.83818	-3.00905	0.0084	0.022734	XLOC_029761	XLOC_029761	Lus10028992.g	scaffold376:17782-22216		q1	q2	OK
Lus10041617	tubby-like protein 8	27.1715	1.90275	-3.83593	-5.76972	5e-05	0.000268796	XLOC_020403	XLOC_020403	Lus10041617.g	scaffold272:972743-974644		q1	q2	OK
-	#N/A	80.4594	5.63966	-3.83458	-7.30682	5e-05	0.000268796	XLOC_021531	XLOC_021531	-	scaffold28:57911-59284		q1	q2	OK
Lus10019274	growth-regulating factor 2	80.1183	5.62643	-3.83184	-7.57074	5e-05	0.000268796	XLOC_030026	XLOC_030026	Lus10019274.g	scaffold377:288429-292481		q1	q2	OK
Lus10023830	leucine-rich repeat receptor-like protein kinase	14.4321	1.01556	-3.82893	-4.05251	5e-05	0.000268796	XLOC_014087	XLOC_014087	Lus10023830.g,Lus10023831.g	scaffold177:73893-77197		q1	q2	OK
Lus10034285	mitogen-activated protein kinase kinase kinase 2-like	0.847815	0.0597412	-3.82695	0	1	1	XLOC_025152	XLOC_025152	Lus10034285.g	scaffold310:432340-433237		q1	q2	NOTEST
Lus10016753	tel2-interacting protein	0.81366	0.0573468	-3.82664	0	1	1	XLOC_047014	XLOC_047014	Lus10016753.g	scaffold903:349386-362777		q1	q2	NOTEST
Lus10041708	type i inositol trisphosphate 5-phosphatase 1-like	0.480351	0.0338676	-3.82611	0	1	1	XLOC_020443	XLOC_020443	Lus10041708.g	scaffold272:1383843-1389282		q1	q2	NOTEST
-	#N/A	4.28754	0.302521	-3.82504	-3.90875	0.0005	0.00206568	XLOC_045667	XLOC_045667	-	scaffold860:188947-191364		q1	q2	OK
Lus10008269	conserved protein similar to XP_002518922	35.8168	2.54071	-3.81733	-5.67655	5e-05	0.000268796	XLOC_035436	XLOC_035436	Lus10008269.g	scaffold489:33116-38320		q1	q2	OK
Lus10043441	GDSL esterase lipase	32.8243	2.32967	-3.81656	-2.13666	0.00045	0.00188629	XLOC_018852	XLOC_018852	Lus10043441.g,Lus10043442.g	scaffold25:2872184-2878331		q1	q2	OK
Lus10038308	cyclic nucleotide gated channel	13.6303	0.96743	-3.81651	-4.87839	5e-05	0.000268796	XLOC_021400	XLOC_021400	Lus10038308.g	scaffold28:643595-645934		q1	q2	OK
Lus10013125	flavine-containing monoxygenase	15.7754	1.11984	-3.81632	-4.57506	5e-05	0.000268796	XLOC_028531	XLOC_028531	Lus10013125.g	scaffold359:116100-117984		q1	q2	OK
Lus10041710	conserved protein similar to XP_002533135	14.4392	1.02562	-3.81542	-3.73714	0.00025	0.0011337	XLOC_020444	XLOC_020444	Lus10041710.g	scaffold272:1390704-1398869		q1	q2	OK
-	#N/A	3.18268	0.226678	-3.81153	-1.45053	0.17725	0.267367	XLOC_001409	XLOC_001409	-	C8014018:10-379		q1	q2	OK
-	#N/A	32.4924	2.31516	-3.81092	-3.21222	0.00185	0.00632341	XLOC_001964	XLOC_001964	-	C8096961:0-502		q1	q2	OK
Lus10016886	gras family transcription factor	0.460657	0.0328487	-3.80979	0	1	1	XLOC_011489	XLOC_011489	Lus10016886.g	scaffold153:441295-442639		q1	q2	NOTEST
Lus10037478	cohesin subunit	4.25803	0.303717	-3.80939	-4.04881	0.00025	0.0011337	XLOC_015229	XLOC_015229	Lus10037478.g	scaffold196:186694-190743		q1	q2	OK
Lus10035598	xylem serine proteinase 1	0.601081	0.0428828	-3.80909	0	1	1	XLOC_033972	XLOC_033972	Lus10035598.g	scaffold464:525615-530638		q1	q2	NOTEST
Lus10018761	transcription factor une12	20.9282	1.4992	-3.80319	-5.18267	5e-05	0.000268796	XLOC_033260	XLOC_033260	Lus10018761.g	scaffold461:610920-613695		q1	q2	OK
Lus10019956	histone h4	716.396	51.3402	-3.8026	-2.054	0.27385	0.372108	XLOC_017689	XLOC_017689	Lus10019956.g	scaffold23:78476-100987		q1	q2	OK
Lus10039318	leucine-rich repeat receptor-like protein kinase pepr2	1.21445	0.0871994	-3.79984	-1.71771	0.1321	0.213759	XLOC_026537	XLOC_026537	Lus10039318.g	scaffold33:497156-502203		q1	q2	OK
-	#N/A	2.23764	0.161335	-3.79385	-1.2906	0.28375	0.381956	XLOC_002808	XLOC_002808	-	C8197613:5-773		q1	q2	OK
Lus10027723	conserved protein similar to XP_002528600	23.3169	1.68181	-3.79329	-5.71703	5e-05	0.000268796	XLOC_006082	XLOC_006082	Lus10027723.g	scaffold1143:68260-71438		q1	q2	OK
Lus10004886	terminal flowering 1 protein 1	65.6657	4.7441	-3.79093	-6.06999	5e-05	0.000268796	XLOC_014459	XLOC_014459	Lus10004886.g	scaffold1821:167624-169597		q1	q2	OK
Lus10027057	#N/A	2.46445	0.178158	-3.79004	-1.32592	0.177	0.26718	XLOC_023531	XLOC_023531	Lus10027057.g	scaffold297:383421-383835		q1	q2	OK
Lus10000961	conserved protein similar to XP_002524312	2.85122	0.206231	-3.78925	-1.62639	0.1659	0.254617	XLOC_022987	XLOC_022987	Lus10000961.g	scaffold2914:26617-27184		q1	q2	OK
Lus10040077	conserved protein similar to XP_002317597	2.44747	0.177097	-3.78868	-1.20164	0.06055	0.116106	XLOC_006947	XLOC_006947	Lus10040077.g	scaffold12:2218597-2225859		q1	q2	OK
Lus10011473	wax2	3.133	0.226728	-3.78851	-2.12465	0.04385	0.0894464	XLOC_012390	XLOC_012390	Lus10011473.g	scaffold1578:293024-294960		q1	q2	OK
-	#N/A	3.62331	0.263332	-3.78235	-1.50176	0.17735	0.267484	XLOC_006210	XLOC_006210	-	scaffold115:99290-99636		q1	q2	OK
Lus10022764	ninja-family protein afp3	1.91675	0.139491	-3.78042	-1.96234	0.0728	0.134171	XLOC_044089	XLOC_044089	Lus10022764.g	scaffold8:10615-12013		q1	q2	OK
Lus10030378	myb transcription factor	22.3264	1.62844	-3.77719	-3.42171	5e-05	0.000268796	XLOC_016912	XLOC_016912	Lus10030378.g	scaffold217:1125452-1130136		q1	q2	OK
Lus10041735	chromatin remodeling complex subunit	36.5198	2.66745	-3.77515	-7.60511	5e-05	0.000268796	XLOC_020462	XLOC_020462	Lus10041735.g	scaffold272:1529149-1534214		q1	q2	OK
-	#N/A	8.61548	0.630517	-3.77232	-2.35463	0.0348	0.0742207	XLOC_003365	XLOC_003365	-	C8264061:1-1074		q1	q2	OK
Lus10012889	mini-chromosome maintenance complex-binding	20.837	1.52497	-3.77229	-3.08796	0.04105	0.084855	XLOC_008886	XLOC_008886	Lus10012889.g	scaffold1313:379156-392460		q1	q2	OK
-	#N/A	43.5216	3.18535	-3.77221	-6.37812	5e-05	0.000268796	XLOC_036451	XLOC_036451	-	scaffold524:207220-209848		q1	q2	OK
Lus10014235	receptor-like kinase	21.2527	1.55674	-3.77104	-6.45849	5e-05	0.000268796	XLOC_017993	XLOC_017993	Lus10014235.g	scaffold231:491973-494341		q1	q2	OK
-	#N/A	4.32561	0.317162	-3.76961	-1.86682	0.1299	0.210875	XLOC_002982	XLOC_002982	-	C8217693:7-458		q1	q2	OK
-	#N/A	5.7945	0.425543	-3.76731	-2.53413	0.02895	0.0637188	XLOC_003229	XLOC_003229	-	C8247017:0-985		q1	q2	OK
Lus10015992	calcium-dependent protein kinase	0.371219	0.0273162	-3.76444	0	1	1	XLOC_013647	XLOC_013647	Lus10015992.g	scaffold172:141683-144214		q1	q2	NOTEST
Lus10019473	pachytene checkpoint protein 2 homolog	26.7256	1.96847	-3.76308	-5.30052	5e-05	0.000268796	XLOC_047176	XLOC_047176	Lus10019473.g	scaffold906:380493-384103		q1	q2	OK
Lus10012294	"ubiquitin-protein ligase, putative "	81.0095	5.96687	-3.76305	-7.85876	5e-05	0.000268796	XLOC_020886	XLOC_020886	Lus10012294.g	scaffold273:461230-464654		q1	q2	OK
-	#N/A	2.43852	0.179798	-3.76156	-1.69817	0.156	0.242885	XLOC_011317	XLOC_011317	-	scaffold151:871779-872442		q1	q2	OK
-	#N/A	174.258	12.8605	-3.76021	-14.6889	0.17735	0.267484	XLOC_022722	XLOC_022722	-	scaffold290:167994-168213		q1	q2	OK
-	#N/A	7.7187	0.570903	-3.75704	-4.38384	5e-05	0.000268796	XLOC_003809	XLOC_003809	-	C8338145:6-1805		q1	q2	OK
Lus10033255	f-box and wd40 domain	2.90187	0.215195	-3.75327	-0.638539	0.2142	0.30997	XLOC_035317	XLOC_035317	Lus10033255.g	scaffold488:243676-260566		q1	q2	OK
-	#N/A	2.67491	0.198834	-3.74985	-1.57692	0.26715	0.365732	XLOC_028356	XLOC_028356	-	scaffold354:55911-59426		q1	q2	OK
Lus10016192	f-box family protein	1.2675	0.0942554	-3.74927	-0.883297	0.0692	0.129028	XLOC_048217	XLOC_048217	Lus10016192.g	scaffold947:122333-125375		q1	q2	OK
Lus10042177	receptor-like protein kinase	55.2415	4.10979	-3.74862	-8.05439	5e-05	0.000268796	XLOC_007596	XLOC_007596	Lus10042177.g	scaffold123:1053419-1056773		q1	q2	OK
Lus10026076	xh xs domain-containing protein	44.8875	3.34432	-3.74653	-7.33976	5e-05	0.000268796	XLOC_025742	XLOC_025742	Lus10026076.g	scaffold319:579970-583993		q1	q2	OK
Lus10024954	conserved protein similar to XP_002271732	15.5382	1.15959	-3.74413	-3.11167	0.00215	0.00719047	XLOC_034670	XLOC_034670	Lus10024954.g	scaffold473:911951-912553		q1	q2	OK
-	#N/A	1.0571	0.0789998	-3.74212	-1.40217	0.166	0.254737	XLOC_046282	XLOC_046282	-	scaffold87:138294-139446		q1	q2	OK
Lus10026921	b3 domain-containing protein	56.1271	4.20421	-3.73879	-6.47719	5e-05	0.000268796	XLOC_040353	XLOC_040353	Lus10026921.g	scaffold651:560860-563672		q1	q2	OK
Lus10028469	#N/A	47.1994	3.53673	-3.73828	-2.86594	0.01205	0.0307398	XLOC_030910	XLOC_030910	Lus10028469.g	scaffold413:802426-802705		q1	q2	OK
Lus10034261	piriformospora indica-insensitive protein 2-like	4.90604	0.367853	-3.73736	-3.20811	0.00125	0.00455622	XLOC_025139	XLOC_025139	Lus10034261.g	scaffold310:299077-300961		q1	q2	OK
Lus10042102	homeobox transcription factor kn4	17.8971	1.34246	-3.73677	-2.71715	5e-05	0.000268796	XLOC_007848	XLOC_007848	Lus10042102.g,Lus10042103.g	scaffold123:710598-715484		q1	q2	OK
Lus10004357	kinase like protein	7.99274	0.601175	-3.73283	-3.32093	0.00055	0.00223999	XLOC_019621	XLOC_019621	Lus10004357.g	scaffold2593:7759-15850		q1	q2	OK
-	#N/A	3.87793	0.292081	-3.73084	-1.56679	0.17865	0.269014	XLOC_001238	XLOC_001238	-	C7988513:10-342		q1	q2	OK
Lus10030014	nucleobase-ascorbate transporter 1-like	17.5571	1.32303	-3.73015	-6.28285	5e-05	0.000268796	XLOC_031056	XLOC_031056	Lus10030014.g	scaffold416:1070519-1075068		q1	q2	OK
Lus10004008	o-acyltransferase wsd1	1.20223	0.090687	-3.72867	-1.92484	0.10065	0.173828	XLOC_006236	XLOC_006236	Lus10004008.g	scaffold1155:66446-69005		q1	q2	OK
-	#N/A	3.96193	0.299455	-3.72579	-2.09129	0.04385	0.0894464	XLOC_002684	XLOC_002684	-	C8181873:3-720		q1	q2	OK
Lus10010104	iq-domain 18	70.1203	5.30088	-3.72553	-3.19363	0.0102	0.0267925	XLOC_042145	XLOC_042145	Lus10010104.g	scaffold722:239650-243376		q1	q2	OK
-	#N/A	6.95409	0.525747	-3.72542	-2.08978	0.17825	0.268513	XLOC_001274	XLOC_001274	-	C7995389:29-304		q1	q2	OK
Lus10023877	growth-regulating factor 3	31.9126	2.41537	-3.72381	-1.78085	0.10875	0.184931	XLOC_014021	XLOC_014021	Lus10023877.g	scaffold177:319368-338493		q1	q2	OK
Lus10017720	dna (cytosine-5)-methyltransferase	48.7258	3.69169	-3.72233	-7.8191	5e-05	0.000268796	XLOC_043412	XLOC_043412	Lus10017720.g	scaffold765:641795-646520		q1	q2	OK
Lus10018753	histone 2	358.986	27.2288	-3.72072	-6.42195	5e-05	0.000268796	XLOC_033326	XLOC_033326	Lus10018753.g	scaffold461:576629-578192		q1	q2	OK
Lus10004867	conserved protein similar to XP_002312821	28.2466	2.14767	-3.71723	-3.70892	0.0007	0.00275876	XLOC_014478	XLOC_014478	Lus10004867.g	scaffold1821:71287-72770		q1	q2	OK
Lus10024930	breast cancer susceptibility 1 homolog	26.3355	2.0032	-3.71663	-4.37107	5e-05	0.000268796	XLOC_034564	XLOC_034564	Lus10024930.g	scaffold473:807875-811850		q1	q2	OK
Lus10029097	#N/A	56.1987	4.27915	-3.71514	-3.75427	0.00045	0.00188629	XLOC_029814	XLOC_029814	Lus10029097.g	scaffold376:490387-495219		q1	q2	OK
Lus10003176	hothead	30.1368	2.29661	-3.71395	-6.64263	5e-05	0.000268796	XLOC_035902	XLOC_035902	Lus10003176.g	scaffold507:59774-84423		q1	q2	OK
-	#N/A	679.645	51.8222	-3.71314	-31.6573	0.1567	0.243795	XLOC_000764	XLOC_000764	-	C7879461:9-243		q1	q2	OK
Lus10039630	global transcription factor group	60.6151	4.62881	-3.71097	-7.78599	5e-05	0.000268796	XLOC_010949	XLOC_010949	Lus10039630.g	scaffold15:862345-865441		q1	q2	OK
Lus10009446	cell division control protein	13.362	1.02041	-3.71092	-5.32447	5e-05	0.000268796	XLOC_048998	XLOC_048998	Lus10009446.g	scaffold981:162215-166353		q1	q2	OK
Lus10020799	conserved protein similar to XP_002327566	16.9755	1.29677	-3.71046	-5.07203	5e-05	0.000268796	XLOC_024069	XLOC_024069	Lus10020799.g	scaffold303:736440-739864		q1	q2	OK
-	#N/A	26.9893	2.06181	-3.7104	-5.06538	0.1776	0.267714	XLOC_001113	XLOC_001113	-	C7966379:1-327		q1	q2	OK
Lus10032445	heavy-metal-associated domain-containing protein	142.635	10.9004	-3.70987	-7.64731	5e-05	0.000268796	XLOC_009831	XLOC_009831	Lus10032445.g	scaffold140:99816-101304		q1	q2	OK
Lus10025965	endoglucanase 24-like	44.7402	3.42033	-3.70936	-5.94979	5e-05	0.000268796	XLOC_025793	XLOC_025793	Lus10025965.g	scaffold319:93068-97606		q1	q2	OK
Lus10040854	cold-inducible rna-binding protein	250.959	19.2829	-3.70206	-1.44931	0.16615	0.254924	XLOC_012223	XLOC_012223	Lus10040854.g	scaffold156:1820151-1848107		q1	q2	OK
Lus10013544	histone h2b	1231.65	94.6734	-3.70149	-7.86162	5e-05	0.000268796	XLOC_039635	XLOC_039635	Lus10013544.g	scaffold62:82511-82937		q1	q2	OK
Lus10019712	"carboxy-lyase, putative "	21.0849	1.62434	-3.69829	-4.69092	5e-05	0.000268796	XLOC_031807	XLOC_031807	Lus10019712.g	scaffold420:465453-467626		q1	q2	OK
Lus10039225	copper ion binding	32.5295	2.5069	-3.69777	-3.63239	0.00075	0.00292526	XLOC_026633	XLOC_026633	Lus10039225.g	scaffold33:74358-75572		q1	q2	OK
-	#N/A	8.27849	0.639399	-3.69458	-3.44082	0.00075	0.00292526	XLOC_003710	XLOC_003710	-	C8320263:4-1524		q1	q2	OK
Lus10013913	dual specificity protein phosphatase	5.58659	0.4344	-3.68487	-2.3045	0.02725	0.0606247	XLOC_044736	XLOC_044736	Lus10013913.g	scaffold820:48611-49821		q1	q2	OK
Lus10005678	pectinesterase family protein	5.28093	0.410782	-3.68435	-2.35346	0.0399	0.0829609	XLOC_047394	XLOC_047394	Lus10005678.g	scaffold911:108517-109186		q1	q2	OK
Lus10001468	sucrose synthase	0.21043	0.0163706	-3.68416	0	1	1	XLOC_009200	XLOC_009200	Lus10001468.g	scaffold133:80058-85126		q1	q2	NOTEST
Lus10000332	transcription factor bhlh96-like	13.1521	1.02384	-3.68323	-4.03698	5e-05	0.000268796	XLOC_030422	XLOC_030422	Lus10000332.g	scaffold3845:1018-2605		q1	q2	OK
Lus10017841	conserved protein similar to XP_002299555	15.7728	1.22828	-3.68272	-2.27355	0.07675	0.139791	XLOC_028122	XLOC_028122	Lus10017841.g	scaffold35:254754-261381		q1	q2	OK
Lus10017742	cytochrome p450	0.734552	0.0573593	-3.67877	0	1	1	XLOC_016578	XLOC_016578	Lus10017742.g	scaffold212:200645-204005		q1	q2	NOTEST
Lus10018413	equilibrative nucleoside transporter	26.5373	2.07544	-3.67653	-6.20274	5e-05	0.000268796	XLOC_019200	XLOC_019200	Lus10018413.g	scaffold251:305681-310710		q1	q2	OK
Lus10005637	pentatricopeptide repeat-containing	0.759258	0.0594305	-3.67531	0	1	1	XLOC_013764	XLOC_013764	Lus10005637.g	scaffold1721:155147-155981		q1	q2	NOTEST
Lus10010784	multipolar spindle 1	1.01316	0.0795028	-3.67172	0	1	1	XLOC_014328	XLOC_014328	Lus10010784.g	scaffold18:330739-332972		q1	q2	NOTEST
Lus10014946	timeless homolog	5.06214	0.397417	-3.67102	-4.68531	5e-05	0.000268796	XLOC_015833	XLOC_015833	Lus10014946.g	scaffold2022:208586-214561		q1	q2	OK
Lus10030564	timeless-interacting protein	14.6458	1.15332	-3.66662	-4.50041	5e-05	0.000268796	XLOC_047643	XLOC_047643	Lus10030564.g	scaffold917:720391-722710		q1	q2	OK
Lus10038142	conserved protein similar to XP_002300454	37.2405	2.93581	-3.66504	-5.59698	5e-05	0.000268796	XLOC_021524	XLOC_021524	Lus10038142.g	scaffold28:3630-5253		q1	q2	OK
-	#N/A	340.043	26.8161	-3.66455	-31.4745	0.1775	0.267597	XLOC_000902	XLOC_000902	-	C7920775:38-280		q1	q2	OK
Lus10024370	subtilisin inhibitor	8.01143	0.631792	-3.66454	-2.52788	0.00025	0.0011337	XLOC_012661	XLOC_012661	Lus10024370.g,Lus10024371.g	scaffold16:564921-567936		q1	q2	OK
Lus10034744	cell division control protein	1.62825	0.128427	-3.6643	-1.89836	0.0728	0.134171	XLOC_040457	XLOC_040457	Lus10034744.g	scaffold66:98410-100166		q1	q2	OK
-	#N/A	1.24592	0.0983893	-3.66256	-1.19621	0.1975	0.2906	XLOC_040730	XLOC_040730	-	scaffold67:288271-289383		q1	q2	OK
Lus10013275	galactose oxidase	2.34499	0.18535	-3.66126	-1.99594	0.1118	0.18789	XLOC_029400	XLOC_029400	Lus10013275.g	scaffold372:389804-390614		q1	q2	OK
Lus10041009	hmg1 2-like protein	56.3778	4.45819	-3.6606	-5.08272	5e-05	0.000268796	XLOC_021783	XLOC_021783	Lus10041009.g	scaffold280:538309-542192		q1	q2	OK
Lus10037765	conserved protein similar to CBI22886	3.82504	0.30412	-3.65276	-2.38752	0.2917	0.389585	XLOC_015164	XLOC_015164	Lus10037765.g	scaffold196:1446373-1447582		q1	q2	OK
Lus10007522	dna binding protein	14.6798	1.16766	-3.65214	-4.97106	5e-05	0.000268796	XLOC_011350	XLOC_011350	Lus10007522.g	scaffold1519:253278-255612		q1	q2	OK
-	#N/A	175.061	13.9347	-3.6511	-12.2999	0.1789	0.269278	XLOC_000302	XLOC_000302	-	C7660005:0-164		q1	q2	OK
Lus10005743	dna mismatch repair protein	2.9883	0.238049	-3.65	-3.03909	0.00085	0.00326626	XLOC_004557	XLOC_004557	Lus10005743.g	scaffold1036:29738-37726		q1	q2	OK
-	#N/A	97.7878	7.80477	-3.64723	-10.448	0.19835	0.291588	XLOC_000424	XLOC_000424	-	C7739497:18-193		q1	q2	OK
Lus10021004	zinc-finger domain of monoamine-oxidase a repressor r1	2.56156	0.204549	-3.6465	-1.59052	0.01465	0.0362204	XLOC_011609	XLOC_011609	Lus10021004.g	scaffold155:74100-75851		q1	q2	OK
Lus10026503	atp binding protein	1.77189	0.141649	-3.6449	-1.7299	0.2853	0.383552	XLOC_039367	XLOC_039367	Lus10026503.g	scaffold617:129726-132592		q1	q2	OK
Lus10036303	two-component response regulator arr12-like	1.31474	0.105117	-3.64471	-2.08699	0.0433	0.088526	XLOC_020251	XLOC_020251	Lus10036303.g	scaffold27:1256438-1259412		q1	q2	OK
Lus10022298	cytochrome p450	0.74312	0.0594305	-3.64432	0	1	1	XLOC_017542	XLOC_017542	Lus10022298.g	scaffold225:607088-609180		q1	q2	NOTEST
Lus10012338	#N/A	2.23998	0.179199	-3.64385	-1.14526	0.2857	0.383889	XLOC_037865	XLOC_037865	Lus10012338.g	scaffold572:209442-213629		q1	q2	OK
Lus10009265	"transcription factor, putative "	61.831	4.9617	-3.63943	-0.289224	0.0108	0.0281192	XLOC_025636	XLOC_025636	Lus10009265.g	scaffold318:11420-12411		q1	q2	OK
-	#N/A	1.26356	0.101714	-3.6349	-1.58403	0.03595	0.0762876	XLOC_046856	XLOC_046856	-	scaffold9:99868-101561		q1	q2	OK
Lus10010991	dna replication atp-dependent helicase dna2	5.06707	0.407957	-3.63466	-4.75928	5e-05	0.000268796	XLOC_004518	XLOC_004518	Lus10010991.g	scaffold1035:23655-32252		q1	q2	OK
Lus10008729	chromatin assembly factor-1	4.42974	0.356719	-3.63436	-4.34986	5e-05	0.000268796	XLOC_008589	XLOC_008589	Lus10008729.g	scaffold13:67300-72652		q1	q2	OK
Lus10020642	pollen ole e 1 allergen and extensin family protein	231.646	18.6573	-3.63411	-7.13443	5e-05	0.000268796	XLOC_043527	XLOC_043527	Lus10020642.g	scaffold77:785965-787424		q1	q2	OK
Lus10001297	ethylene-responsive transcription factor	2.59608	0.209155	-3.63369	-2.01186	0.1118	0.18789	XLOC_036955	XLOC_036955	Lus10001297.g	scaffold544:49631-50663		q1	q2	OK
Lus10010010	dna mismatch repair protein	9.39351	0.756957	-3.63338	-2.50878	0.00445	0.013324	XLOC_012979	XLOC_012979	Lus10010010.g	scaffold1630:246641-255860		q1	q2	OK
Lus10002011	conserved protein similar to XP_002509813	3.40875	0.274724	-3.63319	-2.47436	0.01145	0.0295094	XLOC_016562	XLOC_016562	Lus10002011.g	scaffold2114:95534-98215		q1	q2	OK
-	#N/A	0.86649	0.0698484	-3.63288	0	1	1	XLOC_006542	XLOC_006542	-	scaffold117:587461-588349		q1	q2	NOTEST
Lus10026358	organ-specific protein s2	83.315	6.72166	-3.63169	-3.84739	5e-05	0.000268796	XLOC_046711	XLOC_046711	Lus10026358.g	scaffold898:757584-759211		q1	q2	OK
Lus10030260	conserved protein similar to XP_002527094	12.7598	1.0301	-3.63075	-3.38543	0.00065	0.00258759	XLOC_016968	XLOC_016968	Lus10030260.g	scaffold217:466958-468965		q1	q2	OK
Lus10036085	gins complex subunit 1	4.87289	0.394077	-3.62823	-3.73927	0.00025	0.0011337	XLOC_043189	XLOC_043189	Lus10036085.g	scaffold76:1138430-1144941		q1	q2	OK
Lus10008587	conserved protein similar to XP_002518272	15.8469	1.28205	-3.62767	-4.82702	5e-05	0.000268796	XLOC_013410	XLOC_013410	Lus10008587.g	scaffold1686:35767-37108		q1	q2	OK
Lus10021157	"hydrolase, hydrolyzing o-glycosyl compounds"	199.766	16.2259	-3.62195	-6.96968	5e-05	0.000268796	XLOC_011771	XLOC_011771	Lus10021157.g	scaffold155:755823-758038		q1	q2	OK
-	#N/A	81.4962	6.63033	-3.61958	-7.3121	5e-05	0.000268796	XLOC_008381	XLOC_008381	-	scaffold1253:541932-544134		q1	q2	OK
Lus10029905	white-brown-complex abc transporter family	15.0126	1.22404	-3.61645	-5.18209	5e-05	0.000268796	XLOC_031011	XLOC_031011	Lus10029905.g	scaffold416:599482-601590		q1	q2	OK
-	#N/A	1.20826	0.0986222	-3.61488	-1.18216	0.1976	0.290724	XLOC_041527	XLOC_041527	-	scaffold696:64748-65370		q1	q2	OK
-	#N/A	9.36688	0.764901	-3.61422	-2.03832	0.04395	0.0895943	XLOC_014354	XLOC_014354	-	scaffold180:57385-57789		q1	q2	OK
Lus10026080	telomerase reverse transcriptase	5.66854	0.463629	-3.61194	-4.75143	5e-05	0.000268796	XLOC_025860	XLOC_025860	Lus10026080.g	scaffold319:598646-604833		q1	q2	OK
-	#N/A	1.20429	0.0985053	-3.61183	-1.07988	0.17945	0.269924	XLOC_011314	XLOC_011314	-	scaffold151:779002-779586		q1	q2	OK
Lus10017468	anthranilate n-benzoyltransferase	14.224	1.16538	-3.60946	-4.68613	5e-05	0.000268796	XLOC_008338	XLOC_008338	Lus10017468.g	scaffold1253:107210-108584		q1	q2	OK
Lus10015028	enolase	61.0276	5.01072	-3.60637	-7.12677	5e-05	0.000268796	XLOC_015877	XLOC_015877	Lus10015028.g	scaffold2022:541620-544560		q1	q2	OK
Lus10005887	auxin-regulated protein	3.97531	0.326567	-3.60562	-3.10848	0.0013	0.00471546	XLOC_006284	XLOC_006284	Lus10005887.g	scaffold1158:182122-184709		q1	q2	OK
Lus10035343	kinesin-related protein 3-like	2.93804	0.241597	-3.60418	-2.02096	0.00115	0.00424088	XLOC_011115	XLOC_011115	Lus10035343.g,Lus10035344.g	scaffold151:344622-348356		q1	q2	OK
Lus10008545	"Microtubule-associated protein TORTIFOLIA1, putative "	26.6573	2.20546	-3.59538	-6.95627	5e-05	0.000268796	XLOC_015478	XLOC_015478	Lus10008545.g	scaffold199:48779-54260		q1	q2	OK
-	#N/A	26.5047	2.19552	-3.59362	-1.94756	0.00715	0.019853	XLOC_015676	XLOC_015676	-	scaffold2:745426-748676		q1	q2	OK
Lus10000074	o-succinylhomoserine sulfhydrylase	14.717	1.21952	-3.5931	-2.9771	0.00225	0.00747817	XLOC_003598	XLOC_003598	Lus10000074.g	C8300545:11-503		q1	q2	OK
Lus10019898	WRKY transcription factor	37.5685	3.1142	-3.59259	-6.14387	5e-05	0.000268796	XLOC_010634	XLOC_010634	Lus10019898.g	scaffold1491:565047-568464		q1	q2	OK
Lus10000394	cucumisin	3.55274	0.295167	-3.58933	-2.19515	0.00795	0.0217376	XLOC_017591	XLOC_017591	Lus10000394.g,Lus10000395.g	scaffold2254:3151-6762		q1	q2	OK
-	#N/A	0.70364	0.0585657	-3.58671	0	1	1	XLOC_009957	XLOC_009957	-	scaffold1409:5904-7479		q1	q2	NOTEST
Lus10034838	"monoxygenase, putative "	0.423121	0.0352607	-3.58494	0	1	1	XLOC_040584	XLOC_040584	Lus10034838.g	scaffold66:865534-867019		q1	q2	NOTEST
-	#N/A	1.14824	0.0959279	-3.58133	-1.01353	0.27335	0.371626	XLOC_016871	XLOC_016871	-	scaffold217:679368-685020		q1	q2	OK
Lus10026255	btb poz domain-containing protein	5.6951	0.476169	-3.58017	-3.44141	5e-05	0.000268796	XLOC_046538	XLOC_046538	Lus10026255.g,Lus10026256.g	scaffold898:349229-355371		q1	q2	OK
Lus10001532	gdsl-motif lipase hydrolase family protein	0.951504	0.0797113	-3.57735	0	1	1	XLOC_004756	XLOC_004756	Lus10001532.g	scaffold1045:66181-68142		q1	q2	NOTEST
Lus10020352	growth-regulating factor 1	147.971	12.4219	-3.57436	-6.97998	5e-05	0.000268796	XLOC_040039	XLOC_040039	Lus10020352.g	scaffold641:523938-527607		q1	q2	OK
Lus10027350	zinc finger ccch domain-containing protein 55	35.5677	2.98647	-3.57405	-7.11565	5e-05	0.000268796	XLOC_034463	XLOC_034463	Lus10027350.g	scaffold472:885612-889050		q1	q2	OK
Lus10029679	filament-like plant protein	14.5112	1.21921	-3.57314	-5.74127	5e-05	0.000268796	XLOC_031402	XLOC_031402	Lus10029679.g	scaffold418:645213-649683		q1	q2	OK
Lus10022918	conserved protein similar to ABK94898	7.91794	0.665468	-3.57269	-2.54423	0.0071	0.0197371	XLOC_044159	XLOC_044159	Lus10022918.g	scaffold8:774034-780720		q1	q2	OK
-	#N/A	8775.3	738.021	-3.57171	-4.02922	0.001	0.00376518	XLOC_000074	XLOC_000074	-	C7441921:0-124		q1	q2	OK
Lus10031821	histone h3	218.365	18.3704	-3.57128	-7.30238	5e-05	0.000268796	XLOC_043866	XLOC_043866	Lus10031821.g	scaffold783:848065-848665		q1	q2	OK
-	#N/A	12.2242	1.02934	-3.56995	-2.82228	0.0083	0.0225092	XLOC_002013	XLOC_002013	-	C8103441:6-515		q1	q2	OK
-	#N/A	14.065	1.18476	-3.56945	-5.26174	5e-05	0.000268796	XLOC_020910	XLOC_020910	-	scaffold2739:51172-53015		q1	q2	OK
-	#N/A	47.7728	4.0261	-3.56874	-5.16803	5e-05	0.000268796	XLOC_002619	XLOC_002619	-	C8175503:47-695		q1	q2	OK
Lus10024913	h aca ribonucleoprotein complex subunit 3-like protein	370.329	31.3382	-3.56281	-2.40309	0.0001	0.000505029	XLOC_034653	XLOC_034653	Lus10024913.g	scaffold473:744121-745516		q1	q2	OK
Lus10019646	#N/A	33.452	2.83245	-3.56197	-3.80714	5e-05	0.000268796	XLOC_031847	XLOC_031847	Lus10019646.g	scaffold420:57512-58627		q1	q2	OK
Lus10012240	ammonium transporter	2.5749	0.218426	-3.5593	-0.954125	0.06565	0.123911	XLOC_020861	XLOC_020861	Lus10012240.g	scaffold273:158077-161113		q1	q2	OK
Lus10030798	galactose oxidase	0.911348	0.0774751	-3.5562	0	1	1	XLOC_029531	XLOC_029531	Lus10030798.g	scaffold373:592043-593750		q1	q2	NOTEST
-	#N/A	0.634102	0.0539517	-3.55497	0	1	1	XLOC_013590	XLOC_013590	-	scaffold17:53080-53978		q1	q2	NOTEST
Lus10002034	acyl-protein thioesterase 2-like	37.0914	3.15596	-3.55493	-6.26477	5e-05	0.000268796	XLOC_049196	XLOC_049196	Lus10002034.g	scaffold996:85274-88759		q1	q2	OK
Lus10013948	histone h3	830.363	70.8399	-3.55111	-7.02038	5e-05	0.000268796	XLOC_044689	XLOC_044689	Lus10013948.g	scaffold820:193327-193942		q1	q2	OK
-	#N/A	78.5499	6.70218	-3.55091	-4.88047	5e-05	0.000268796	XLOC_001697	XLOC_001697	-	C8059603:1-435		q1	q2	OK
Lus10017064	conserved protein similar to CAN70268	2.82579	0.241931	-3.54599	-2.06779	0.29275	0.390711	XLOC_016669	XLOC_016669	Lus10017064.g	scaffold216:18137-21745		q1	q2	OK
Lus10034229	ent-kaurene synthase	0.425256	0.0364893	-3.54278	0	1	1	XLOC_025119	XLOC_025119	Lus10034229.g	scaffold310:153640-158224		q1	q2	NOTEST
Lus10021200	auxin-induced protein	8.33307	0.715488	-3.54185	-2.69334	0.0041	0.0124402	XLOC_005337	XLOC_005337	Lus10021200.g	scaffold11:504074-508486		q1	q2	OK
Lus10041224	basic 7s globulin-like	2.23293	0.191995	-3.5398	-1.38323	0.0909	0.160003	XLOC_021882	XLOC_021882	Lus10041224.g	scaffold280:1498557-1509663		q1	q2	OK
Lus10026566	expansine partial	9.11475	0.784047	-3.53919	-3.19551	0.001	0.00376518	XLOC_039291	XLOC_039291	Lus10026566.g	scaffold617:422322-423761		q1	q2	OK
Lus10038544	leucine-rich repeat receptor-like protein kinase	53.0437	4.56539	-3.53837	-7.40053	5e-05	0.000268796	XLOC_021521	XLOC_021521	Lus10038544.g	scaffold28:1914475-1919004		q1	q2	OK
Lus10004220	60s ribosomal protein l7	61.2828	5.28337	-3.53595	-1.3424	0.34265	0.441625	XLOC_037263	XLOC_037263	Lus10004220.g	scaffold555:146010-149398		q1	q2	OK
-	#N/A	1.42889	0.123519	-3.5321	-1.12154	0.17835	0.268641	XLOC_002117	XLOC_002117	-	C8115285:19-526		q1	q2	OK
Lus10014071	receptor-like protein kinase	9.44895	0.816953	-3.53183	-4.88329	5e-05	0.000268796	XLOC_008169	XLOC_008169	Lus10014071.g	scaffold1247:255609-259797		q1	q2	OK
-	#N/A	4.77531	0.413765	-3.52871	-1.82354	0.0729	0.134286	XLOC_001918	XLOC_001918	-	C8091925:0-484		q1	q2	OK
Lus10011906	#N/A	3.80441	0.329837	-3.52785	-1.23298	0.0096	0.025457	XLOC_042906	XLOC_042906	Lus10011906.g	scaffold754:351841-354618		q1	q2	OK
-	#N/A	2.06604	0.179869	-3.52185	-1.2134	0.18015	0.270704	XLOC_044264	XLOC_044264	-	scaffold8:682530-682942		q1	q2	OK
-	#N/A	14.2293	1.24433	-3.51543	-3.11282	0.0015	0.00531666	XLOC_002876	XLOC_002876	-	C8204823:18-595		q1	q2	OK
-	#N/A	9.6369	0.843697	-3.51377	-1.87614	0.0722	0.133319	XLOC_001664	XLOC_001664	-	C8054557:6-429		q1	q2	OK
Lus10021116	conserved protein similar to XP_002323544	17.4378	1.52798	-3.51253	-2.29098	0.0821	0.147601	XLOC_011754	XLOC_011754	Lus10021116.g	scaffold155:585939-590029		q1	q2	OK
Lus10032062	zinc finger ccch domain-containing protein 48	0.569069	0.0498742	-3.51224	0	1	1	XLOC_031696	XLOC_031696	Lus10032062.g	scaffold42:704123-705158		q1	q2	NOTEST
Lus10029683	conserved protein similar to XP_002300979	6.54972	0.575399	-3.5088	-4.52734	5e-05	0.000268796	XLOC_031405	XLOC_031405	Lus10029683.g	scaffold418:666756-670104		q1	q2	OK
Lus10005576	interactor of constitutive active rops 1	34.7172	3.05222	-3.50772	-3.96656	5e-05	0.000268796	XLOC_018123	XLOC_018123	Lus10005576.g	scaffold2324:141986-149849		q1	q2	OK
-	#N/A	22.6894	1.99789	-3.50547	-3.76062	0.00035	0.0015175	XLOC_003358	XLOC_003358	-	C8263525:6-1076		q1	q2	OK
Lus10027590	"Microtubule-associated protein TORTIFOLIA1, putative "	23.298	2.05388	-3.50379	-6.84569	5e-05	0.000268796	XLOC_015615	XLOC_015615	Lus10027590.g	scaffold2:144840-149670		q1	q2	OK
Lus10017535	p-loop containing nucleoside triphosphate hydrolase-like protein	3.60122	0.317631	-3.50306	-4.03757	5e-05	0.000268796	XLOC_008372	XLOC_008372	Lus10017535.g	scaffold1253:488182-492747		q1	q2	OK
Lus10007588	conserved protein similar to XP_002328742	0.495253	0.0437666	-3.50027	0	1	1	XLOC_019594	XLOC_019594	Lus10007588.g	scaffold259:248759-256056		q1	q2	NOTEST
-	#N/A	3.10114	0.274184	-3.49958	-2.33352	0.0291	0.0639743	XLOC_003488	XLOC_003488	-	C8282347:2-1040		q1	q2	OK
Lus10030863	serine-threonine protein kinase	0.553386	0.0489535	-3.4988	0	1	1	XLOC_029692	XLOC_029692	Lus10030863.g	scaffold373:950046-953114		q1	q2	NOTEST
Lus10027092	#N/A	2.38359	0.21096	-3.4981	-1.16021	0.0103	0.0270274	XLOC_023546	XLOC_023546	Lus10027092.g	scaffold297:680790-684407		q1	q2	OK
Lus10042626	zinc finger protein nutcracker-like	35.0045	3.10275	-3.49592	-1.67939	0.04075	0.0843905	XLOC_040983	XLOC_040983	Lus10042626.g	scaffold67:905164-935028		q1	q2	OK
-	#N/A	1163.34	103.22	-3.49448	-1.91415	0.0724	0.133578	XLOC_000584	XLOC_000584	-	C7818811:6-223		q1	q2	OK
Lus10024045	conserved protein similar to XP_002531264	11.8635	1.05531	-3.49079	-3.43731	0.00135	0.00487022	XLOC_028187	XLOC_028187	Lus10024045.g	scaffold353:212348-214143		q1	q2	OK
Lus10013226	"cyclin B, putative "	36.7603	3.27195	-3.48992	-3.95504	5e-05	0.000268796	XLOC_029379	XLOC_029379	Lus10013226.g	scaffold372:167051-171388		q1	q2	OK
Lus10006315	conserved protein similar to XP_002276704	4.43579	0.394907	-3.48961	-1.75339	0.0061	0.0173707	XLOC_005045	XLOC_005045	Lus10006315.g	scaffold1072:76130-81014		q1	q2	OK
Lus10040017	dna replication licensing factor mcm5-a-like	28.9039	2.58143	-3.48502	-6.46662	5e-05	0.000268796	XLOC_006912	XLOC_006912	Lus10040017.g	scaffold12:1471464-1476476		q1	q2	OK
Lus10011755	conserved protein similar to XP_002304697	0.903055	0.0806637	-3.48482	0	1	1	XLOC_037404	XLOC_037404	Lus10011755.g	scaffold568:241640-247274		q1	q2	NOTEST
-	#N/A	323.022	28.8591	-3.48453	-1.90254	0.0722	0.133319	XLOC_001336	XLOC_001336	-	C8005782:10-368		q1	q2	OK
Lus10025686	trna guanosine-2 -o-methyltransferase trm11 homolog	7.6012	0.679413	-3.48387	-0.861331	0.26825	0.366695	XLOC_010161	XLOC_010161	Lus10025686.g	scaffold145:979958-982309		q1	q2	OK
Lus10021129	conserved protein similar to XP_002308206	0.947875	0.0848871	-3.48108	0	1	1	XLOC_011681	XLOC_011681	Lus10021129.g	scaffold155:640324-641833		q1	q2	NOTEST
Lus10011840	cell division control protein	6.87128	0.615611	-3.48049	-4.29028	0.0001	0.000505029	XLOC_042872	XLOC_042872	Lus10011840.g	scaffold754:36367-38990		q1	q2	OK
Lus10030262	histone-lysine n-methyltransferase atx3	5.89146	0.527866	-3.48038	-3.70115	5e-05	0.000268796	XLOC_016852	XLOC_016852	Lus10030262.g	scaffold217:473137-483826		q1	q2	OK
Lus10036769	conserved protein similar to XP_002319580	6.02655	0.540833	-3.47808	-5.01197	5e-05	0.000268796	XLOC_024796	XLOC_024796	Lus10036769.g	scaffold31:540163-543997		q1	q2	OK
Lus10001672	"cystathionine gamma-synthase, putative "	12.0617	1.08364	-3.47648	-4.05965	0.0002	0.00093316	XLOC_020906	XLOC_020906	Lus10001672.g	scaffold2739:68093-70862		q1	q2	OK
Lus10033582	geranylgeranyl diphosphate synthase	0.919757	0.0826396	-3.47635	0	1	1	XLOC_041631	XLOC_041631	Lus10033582.g	scaffold701:682095-683014		q1	q2	NOTEST
Lus10019511	sister chromatid cohesion protein dcc1-like	1.88068	0.16934	-3.47326	-1.92424	0.0109	0.028322	XLOC_047195	XLOC_047195	Lus10019511.g	scaffold906:588172-590284		q1	q2	OK
-	#N/A	16.1078	1.45185	-3.47179	-4.17026	5e-05	0.000268796	XLOC_028549	XLOC_028549	-	scaffold359:295502-297634		q1	q2	OK
Lus10033995	sugar transporter erd6-like 16-like	2.85535	0.25799	-3.46828	-2.05451	0.0424	0.0870533	XLOC_023156	XLOC_023156	Lus10033995.g	scaffold292:413046-416805		q1	q2	OK
-	#N/A	26.381	2.39145	-3.46354	-6.78614	5e-05	0.000268796	XLOC_021098	XLOC_021098	-	scaffold2786:92649-96148		q1	q2	OK
Lus10040073	nep1-interacting protein 2	3.12644	0.283499	-3.46311	-2.0774	0.00795	0.0217376	XLOC_006944	XLOC_006944	Lus10040073.g	scaffold12:2182328-2184939		q1	q2	OK
-	#N/A	501.765	45.5236	-3.46232	-18.2879	0.1995	0.293038	XLOC_000553	XLOC_000553	-	C7804749:5-212		q1	q2	OK
-	#N/A	4.74916	0.431229	-3.46115	-2.49835	0.0439	0.0895229	XLOC_025678	XLOC_025678	-	scaffold318:39408-39994		q1	q2	OK
Lus10024784	conserved protein similar to XP_002314378	63.9337	5.80919	-3.46017	-6.79977	5e-05	0.000268796	XLOC_025948	XLOC_025948	Lus10024784.g	scaffold320:937266-938451		q1	q2	OK
-	#N/A	1.93204	0.176138	-3.45535	-2.19225	0.03195	0.0690959	XLOC_021724	XLOC_021724	-	scaffold28:933174-934441		q1	q2	OK
Lus10017849	mitochondrial substrate carrier family protein e	7.73933	0.706942	-3.45254	-3.78298	5e-05	0.000268796	XLOC_028126	XLOC_028126	Lus10017849.g	scaffold35:310395-315326		q1	q2	OK
Lus10003511	polyneuridine-aldehyde esterase	9.29905	0.852297	-3.44766	-2.1588	0.0279	0.061852	XLOC_010046	XLOC_010046	Lus10003511.g	scaffold144:24388-33954		q1	q2	OK
Lus10004218	peroxidase 4-like	14.4875	1.32892	-3.44648	-2.80972	0.0002	0.00093316	XLOC_037241	XLOC_037241	Lus10004218.g	scaffold555:143192-144324		q1	q2	OK
-	#N/A	3.93267	0.362809	-3.43823	-1.49185	0.1812	0.271963	XLOC_001345	XLOC_001345	-	C8006854:23-330		q1	q2	OK
Lus10035871	conserved protein similar to XP_002304198	6.74675	0.62372	-3.43522	-1.06655	0.19195	0.284583	XLOC_043088	XLOC_043088	Lus10035871.g	scaffold76:43505-49472		q1	q2	OK
Lus10021998	atp binding protein	0.36089	0.033379	-3.43455	0	1	1	XLOC_046178	XLOC_046178	Lus10021998.g	scaffold87:216119-218922		q1	q2	NOTEST
Lus10031430	pentatricopeptide repeat-containing	0.241134	0.0223031	-3.43452	0	1	1	XLOC_045753	XLOC_045753	Lus10031430.g	scaffold863:305145-310207		q1	q2	NOTEST
Lus10043360	phospholipid:diacylglycerol acyltransferase 2	1.41684	0.131167	-3.4332	-0.963315	0.0064	0.0180899	XLOC_019091	XLOC_019091	Lus10043360.g,Lus10043361.g	scaffold25:2523320-2527036		q1	q2	OK
Lus10019628	conserved protein similar to XP_002317597	3.13606	0.290481	-3.43244	-1.75062	0.12015	0.198389	XLOC_014730	XLOC_014730	Lus10019628.g	scaffold185:688080-699881		q1	q2	OK
Lus10035991	high mobility group b2 protein	295.785	27.4236	-3.43106	-7.48066	5e-05	0.000268796	XLOC_043147	XLOC_043147	Lus10035991.g	scaffold76:606430-608105		q1	q2	OK
Lus10028044	histone	144.394	13.4299	-3.42649	-3.28417	5e-05	0.000268796	XLOC_009066	XLOC_009066	Lus10028044.g,Lus10028045.g	scaffold132:485944-489968		q1	q2	OK
Lus10020644	respiratory burst oxidase-like protein	0.232025	0.0216192	-3.42389	0	1	1	XLOC_023986	XLOC_023986	Lus10020644.g	scaffold303:174-4165		q1	q2	NOTEST
Lus10022440	recq-mediated genome instability protein 1-like	4.60578	0.429833	-3.4216	-4.46762	5e-05	0.000268796	XLOC_030175	XLOC_030175	Lus10022440.g	scaffold38:555874-562471		q1	q2	OK
Lus10019785	mcm10-like protein	2.98344	0.279299	-3.41709	-2.78093	0.0016	0.00561504	XLOC_010493	XLOC_010493	Lus10019785.g	scaffold1491:26231-28962		q1	q2	OK
Lus10029432	snf1-related protein kinase regulatory subunit gamma-like pv42a-like	0.948745	0.0891541	-3.41165	0	1	1	XLOC_028810	XLOC_028810	Lus10029432.g	scaffold360:1118008-1120277		q1	q2	NOTEST
-	#N/A	464.55	43.6603	-3.41144	-24.6583	0.1821	0.273062	XLOC_000475	XLOC_000475	-	C7765789:68-199		q1	q2	OK
Lus10024929	conserved protein similar to XP_002321307	1.10534	0.104029	-3.40944	-2.09433	0.03195	0.0690959	XLOC_034563	XLOC_034563	Lus10024929.g	scaffold473:804299-807056		q1	q2	OK
Lus10013274	galactose oxidase	2.03513	0.192001	-3.40593	-1.84694	0.1125	0.188774	XLOC_029399	XLOC_029399	Lus10013274.g	scaffold372:388908-389697		q1	q2	OK
Lus10006923	ent-kaurene synthase	0.895578	0.084571	-3.40458	0	1	1	XLOC_018579	XLOC_018579	Lus10006923.g	scaffold249:218962-221859		q1	q2	NOTEST
-	#N/A	2.11528	0.200043	-3.40247	-1.22098	0.17855	0.268898	XLOC_010272	XLOC_010272	-	scaffold1469:60356-60747		q1	q2	OK
Lus10013172	#N/A	5.78503	0.547426	-3.40159	-1.43228	0.06545	0.123579	XLOC_028555	XLOC_028555	Lus10013172.g	scaffold359:396284-407260		q1	q2	OK
Lus10010375	resurrection1	0.677901	0.0642327	-3.3997	0	1	1	XLOC_042543	XLOC_042543	Lus10010375.g	scaffold740:249763-286274		q1	q2	NOTEST
Lus10034088	ubiquitin-protein ligase zinc ion binding protein	6.68297	0.633672	-3.39868	-4.15095	5e-05	0.000268796	XLOC_023199	XLOC_023199	Lus10034088.g	scaffold292:1049804-1053940		q1	q2	OK
Lus10022707	n1-a protein	0.708813	0.0674717	-3.39305	0	1	1	XLOC_038358	XLOC_038358	Lus10022707.g	scaffold59:589602-591978		q1	q2	NOTEST
Lus10020313	pectinesterase pectinesterase inhibitor 21-like	1.26074	0.120019	-3.39294	-1.75009	0.1125	0.188774	XLOC_040106	XLOC_040106	Lus10020313.g	scaffold641:347347-348487		q1	q2	OK
Lus10029425	"carboxy-lyase, putative "	0.835633	0.0795963	-3.3921	0	1	1	XLOC_028803	XLOC_028803	Lus10029425.g	scaffold360:1074058-1077219		q1	q2	NOTEST
Lus10042509	pectate lyase	73.2326	6.98333	-3.3905	-6.09248	5e-05	0.000268796	XLOC_008047	XLOC_008047	Lus10042509.g,Lus10042511.g	scaffold123:2480014-2483949		q1	q2	OK
Lus10027848	wd-40 repeat protein	19.9994	1.90963	-3.38859	-4.85689	5e-05	0.000268796	XLOC_006023	XLOC_006023	Lus10027848.g	scaffold1143:638276-640406		q1	q2	OK
Lus10015754	bidirectional sugar transporter n3-like	2.45523	0.234626	-3.38743	-1.92351	0.04385	0.0894464	XLOC_032324	XLOC_032324	Lus10015754.g	scaffold430:227074-228451		q1	q2	OK
Lus10031998	conserved protein similar to XP_002512876	0.919044	0.0878744	-3.38662	0	1	1	XLOC_031661	XLOC_031661	Lus10031998.g	scaffold42:455679-456674		q1	q2	NOTEST
-	#N/A	58.2173	5.56857	-3.38607	-7.4721	0.18355	0.274788	XLOC_000488	XLOC_000488	-	C7770695:3-200		q1	q2	OK
Lus10038481	histone h4	2284.29	218.506	-3.386	-4.13762	5e-05	0.000268796	XLOC_021487	XLOC_021487	Lus10038481.g	scaffold28:1548640-1549783		q1	q2	OK
Lus10022775	cell division control protein	8.47924	0.813386	-3.38192	-4.37391	5e-05	0.000268796	XLOC_044175	XLOC_044175	Lus10022775.g	scaffold8:49129-50959		q1	q2	OK
Lus10039081	conserved protein similar to XP_002307851	10.5083	1.0084	-3.38139	-4.52026	5e-05	0.000268796	XLOC_027404	XLOC_027404	Lus10039081.g	scaffold34:1527248-1530654		q1	q2	OK
Lus10031827	conserved protein similar to XP_002304759	44.4648	4.26901	-3.38069	-6.68845	5e-05	0.000268796	XLOC_043869	XLOC_043869	Lus10031827.g	scaffold783:876080-878601		q1	q2	OK
Lus10021452	bel1 homeotic	27.2668	2.62122	-3.37883	-5.7792	5e-05	0.000268796	XLOC_039136	XLOC_039136	Lus10021452.g	scaffold612:434549-437678		q1	q2	OK
Lus10004023	#N/A	1.60283	0.154531	-3.37466	-0.791561	0.1486	0.233944	XLOC_006259	XLOC_006259	Lus10004023.g	scaffold1155:156501-161268		q1	q2	OK
Lus10017035	conserved protein similar to XP_002308476	6.178	0.596249	-3.37315	-2.47907	0.01415	0.035188	XLOC_025445	XLOC_025445	Lus10017035.g	scaffold315:508392-508998		q1	q2	OK
Lus10014632	btb poz domain-containing protein	54.7941	5.29091	-3.37243	-6.83417	5e-05	0.000268796	XLOC_030577	XLOC_030577	Lus10014632.g	scaffold398:206612-211846		q1	q2	OK
Lus10002892	desacetoxyvindoline 4-hydroxylase	1.32498	0.128004	-3.37171	-1.72183	0.0737	0.135467	XLOC_048529	XLOC_048529	Lus10002892.g	scaffold970:90812-92007		q1	q2	OK
Lus10007141	#N/A	44.2187	4.2726	-3.37147	-4.42276	5e-05	0.000268796	XLOC_008553	XLOC_008553	Lus10007141.g	scaffold128:287425-288578		q1	q2	OK
Lus10005892	histone h2a	993.407	96.1623	-3.36884	-3.82224	5e-05	0.000268796	XLOC_006313	XLOC_006313	Lus10005892.g	scaffold1158:207474-212068		q1	q2	OK
-	#N/A	11.7064	1.13337	-3.36861	-1.11489	0.5071	0.601229	XLOC_015675	XLOC_015675	-	scaffold2:745426-748676		q1	q2	OK
Lus10026219	bloom syndrome protein	1.89171	0.183415	-3.36651	-2.64412	0.0019	0.00647025	XLOC_046520	XLOC_046520	Lus10026219.g	scaffold898:191819-195237		q1	q2	OK
Lus10021700	transparent testa 1-like	0.541555	0.0525139	-3.36634	0	1	1	XLOC_016268	XLOC_016268	Lus10021700.g	scaffold208:603738-605054		q1	q2	NOTEST
-	#N/A	5.61323	0.545402	-3.36344	-1.7343	0.0737	0.135467	XLOC_001936	XLOC_001936	-	C8094145:1-490		q1	q2	OK
Lus10014768	cytochrome p450	5.57104	0.542283	-3.36083	-4.14072	5e-05	0.000268796	XLOC_014554	XLOC_014554	Lus10014768.g	scaffold184:70724-76536		q1	q2	OK
Lus10030681	structural maintenance of chromosomes protein 4	8.63768	0.840815	-3.36078	-5.9837	5e-05	0.000268796	XLOC_029482	XLOC_029482	Lus10030681.g	scaffold373:94976-103903		q1	q2	OK
-	#N/A	1.4649	0.14294	-3.35732	-2.47085	0.01415	0.035188	XLOC_042126	XLOC_042126	-	scaffold721:196545-198436		q1	q2	OK
Lus10036517	synaptonemal complex protein 1-like	24.1306	2.3599	-3.35406	-2.78269	5e-05	0.000268796	XLOC_037693	XLOC_037693	Lus10036517.g	scaffold57:1010023-1015030		q1	q2	OK
Lus10019647	zinc-finger domain of monoamine-oxidase a repressor r1	33.1445	3.24251	-3.35359	-5.83019	5e-05	0.000268796	XLOC_031772	XLOC_031772	Lus10019647.g	scaffold420:67285-69825		q1	q2	OK
Lus10007072	#N/A	2.88973	0.282896	-3.35259	-0.904608	0.15275	0.238956	XLOC_043639	XLOC_043639	Lus10007072.g	scaffold772:84056-92756		q1	q2	OK
-	#N/A	111.164	10.9134	-3.34852	-4.91925	5e-05	0.000268796	XLOC_001847	XLOC_001847	-	C8082509:7-468		q1	q2	OK
Lus10011222	#N/A	41.1261	4.04068	-3.34738	-5.75405	5e-05	0.000268796	XLOC_009551	XLOC_009551	Lus10011222.g	scaffold1376:242630-243902		q1	q2	OK
Lus10001167	"hydrolase, hydrolyzing o-glycosyl compounds"	35.3233	3.47096	-3.34721	-1.42879	0.07605	0.138876	XLOC_037286	XLOC_037286	Lus10001167.g	scaffold560:14395-17670		q1	q2	OK
Lus10019772	purple acid phosphatase 1-like	0.135322	0.0132987	-3.34705	0	1	1	XLOC_031908	XLOC_031908	Lus10019772.g	scaffold420:730978-737701		q1	q2	NOTEST
Lus10038384	conserved protein similar to XP_002299379	28.039	2.75586	-3.34686	-1.79911	0.09585	0.167092	XLOC_021651	XLOC_021651	Lus10038384.g	scaffold28:1026635-1034473		q1	q2	OK
Lus10014870	calmodulin binding	4.01259	0.394562	-3.34621	-3.85247	0.00015	0.000724673	XLOC_010308	XLOC_010308	Lus10014870.g	scaffold147:273073-275927		q1	q2	OK
Lus10002202	#N/A	10.8122	1.06329	-3.34606	-2.11552	0.0198	0.0464848	XLOC_009630	XLOC_009630	Lus10002202.g	scaffold139:4350-5384		q1	q2	OK
Lus10011730	ap2 domain-containing transcription factor	88.9252	8.75037	-3.34518	-4.61519	5e-05	0.000268796	XLOC_036484	XLOC_036484	Lus10011730.g,Lus10011731.g	scaffold53:380213-384332		q1	q2	OK
Lus10006730	nucleic acid binding	7.56885	0.744791	-3.34517	-1.90022	0.04385	0.0894464	XLOC_015994	XLOC_015994	Lus10006730.g	scaffold204:39631-40045		q1	q2	OK
-	#N/A	40.5323	3.99417	-3.3431	-3.86464	0.0003	0.00132802	XLOC_001725	XLOC_001725	-	C8062039:0-441		q1	q2	OK
Lus10032575	bifunctional inhibitor lipid-transfer protein seed storage 2s albumin-like protein	6.75511	0.665683	-3.34307	-1.88394	0.0207	0.0482063	XLOC_009778	XLOC_009778	Lus10032575.g	scaffold140:821469-822141		q1	q2	OK
Lus10036437	sulfate transporter	0.904248	0.089194	-3.3417	0	1	1	XLOC_037652	XLOC_037652	Lus10036437.g	scaffold57:637833-640957		q1	q2	NOTEST
Lus10032233	21 kDa protein	30.933	3.05326	-3.34073	-3.64181	0.0001	0.000505029	XLOC_022745	XLOC_022745	Lus10032233.g	scaffold291:183799-184559		q1	q2	OK
Lus10023872	trihelix transcription factor gt-2-like	1.9985	0.197269	-3.34068	-2.09896	0.01255	0.0318138	XLOC_014107	XLOC_014107	Lus10023872.g	scaffold177:274520-276706		q1	q2	OK
-	#N/A	6.52435	0.64543	-3.3375	-1.99045	0.20385	0.297975	XLOC_032591	XLOC_032591	-	scaffold4395:336-600		q1	q2	OK
Lus10011051	GDSL esterase lipase	2.37057	0.234752	-3.33602	-1.53814	0.03715	0.078384	XLOC_004501	XLOC_004501	Lus10011051.g	scaffold1035:324648-334104		q1	q2	OK
Lus10011691	u-box domain-containing protein	51.7116	5.12416	-3.3351	-4.97548	5e-05	0.000268796	XLOC_035009	XLOC_035009	Lus10011691.g	scaffold476:196074-196677		q1	q2	OK
Lus10041730	ovate-like protein	24.7261	2.45064	-3.3348	-4.64826	5e-05	0.000268796	XLOC_020457	XLOC_020457	Lus10041730.g	scaffold272:1507907-1508810		q1	q2	OK
Lus10016795	conserved protein similar to XP_002533273	9.36682	0.931358	-3.33015	-3.58372	5e-05	0.000268796	XLOC_047038	XLOC_047038	Lus10016795.g	scaffold903:541231-544211		q1	q2	OK
Lus10037247	inositol-tetrakisphosphate 1-kinase	3.44708	0.343059	-3.32885	-0.890237	0.07295	0.134344	XLOC_033628	XLOC_033628	Lus10037247.g	scaffold462:967359-991402		q1	q2	OK
Lus10000079	#N/A	0.974368	0.097015	-3.32819	0	1	1	XLOC_003631	XLOC_003631	Lus10000079.g	C8305985:29-860		q1	q2	NOTEST
Lus10023448	esterase lipase thioesterase family protein	25.5927	2.54877	-3.32786	-6.11504	5e-05	0.000268796	XLOC_007330	XLOC_007330	Lus10023448.g	scaffold1216:231744-236112		q1	q2	OK
Lus10033533	brassinosteroid receptor	4.00453	0.39898	-3.32724	-4.39806	5e-05	0.000268796	XLOC_041608	XLOC_041608	Lus10033533.g	scaffold701:446377-449950		q1	q2	OK
Lus10007944	origin recognition complex subunit 4	6.33024	0.631128	-3.32626	-3.41671	0.3026	0.400429	XLOC_022318	XLOC_022318	Lus10007944.g	scaffold281:82337-85804		q1	q2	OK
Lus10038636	acyl carrier protein	6.37778	0.636079	-3.32578	-0.977088	0.35685	0.456188	XLOC_029218	XLOC_029218	Lus10038636.g	scaffold37:971580-977007		q1	q2	OK
Lus10002820	f-box family protein	4.23298	0.422331	-3.32523	-1.43413	0.0717	0.1326	XLOC_044378	XLOC_044378	Lus10002820.g	scaffold810:61787-65437		q1	q2	OK
Lus10032007	dsrna-binding protein 3	13.4506	1.34358	-3.32352	-2.70017	0.0017	0.00590528	XLOC_031668	XLOC_031668	Lus10032007.g	scaffold42:502041-505055		q1	q2	OK
Lus10004453	chromatin assembly factor-1	10.5476	1.05471	-3.32199	-5.43529	5e-05	0.000268796	XLOC_044944	XLOC_044944	Lus10004453.g	scaffold845:188950-194279		q1	q2	OK
Lus10020206	serine carboxypeptidase-like protein	1.14954	0.115049	-3.32074	-1.79016	0.08225	0.147833	XLOC_032929	XLOC_032929	Lus10020206.g	scaffold454:607942-610566		q1	q2	OK
-	#N/A	1.31733	0.131863	-3.32051	-2.05977	0.0322	0.0695401	XLOC_029004	XLOC_029004	-	scaffold362:6451-8075		q1	q2	OK
Lus10039703	pentatricopeptide repeat-containing	0.697935	0.0698689	-3.32037	0	1	1	XLOC_010984	XLOC_010984	Lus10039703.g	scaffold15:1233002-1234814		q1	q2	NOTEST
-	#N/A	206.557	20.7126	-3.31796	-5.43797	5e-05	0.000268796	XLOC_045957	XLOC_045957	-	scaffold863:732371-733310		q1	q2	OK
Lus10032928	rpm1 interacting protein 13	38.526	3.86613	-3.31687	-4.42945	5e-05	0.000268796	XLOC_036019	XLOC_036019	Lus10032928.g	scaffold51:281003-281771		q1	q2	OK
-	#N/A	1.76762	0.177447	-3.31635	-1.5017	0.13935	0.222826	XLOC_005409	XLOC_005409	-	scaffold1106:204-4137		q1	q2	OK
Lus10034384	piriformospora indica-insensitive protein 2-like	2.27214	0.228134	-3.3161	-2.48099	0.01175	0.0301159	XLOC_025035	XLOC_025035	Lus10034384.g	scaffold310:1017910-1021027		q1	q2	OK
Lus10039751	wound-responsive protein	11.2558	1.13084	-3.31521	-2.2066	0.17095	0.260483	XLOC_010798	XLOC_010798	Lus10039751.g	scaffold15:1486257-1486527		q1	q2	OK
-	#N/A	8.04237	0.811465	-3.30902	-3.28298	0.0014	0.00501878	XLOC_003789	XLOC_003789	-	C8334681:0-1747		q1	q2	OK
Lus10021166	transducin wd40 domain-containing protein	12.2293	1.23858	-3.30358	-5.20609	5e-05	0.000268796	XLOC_005352	XLOC_005352	Lus10021166.g	scaffold11:53910-56457		q1	q2	OK
Lus10022039	conserved protein similar to XP_002272541	12.9707	1.31415	-3.30305	-5.44004	5e-05	0.000268796	XLOC_046248	XLOC_046248	Lus10022039.g	scaffold87:499473-503923		q1	q2	OK
-	#N/A	19.1436	1.94098	-3.302	-1.86896	0.0442	0.0900374	XLOC_000888	XLOC_000888	-	C7915627:2-284		q1	q2	OK
Lus10010509	short-chain dehydrogenase reductase family protein	3.48315	0.353416	-3.30095	-1.58454	0.0011	0.00408422	XLOC_041215	XLOC_041215	Lus10010509.g,Lus10010511.g	scaffold680:50995-56236		q1	q2	OK
Lus10026675	peptidyl-prolyl cis-trans isomerase e	3.31414	0.336718	-3.29902	-1.41256	0.1854	0.276945	XLOC_039462	XLOC_039462	Lus10026675.g	scaffold617:918191-919368		q1	q2	OK
Lus10030521	transmembrane protein 87a	0.796402	0.0810291	-3.29698	0	1	1	XLOC_047740	XLOC_047740	Lus10030521.g	scaffold917:549608-552239		q1	q2	NOTEST
-	#N/A	158.561	16.1333	-3.29692	-20.0663	0.2032	0.297207	XLOC_000798	XLOC_000798	-	C7889441:111-260		q1	q2	OK
-	#N/A	4.32611	0.440205	-3.29682	-2.08006	0.03735	0.0787319	XLOC_027471	XLOC_027471	-	scaffold34:336972-337636		q1	q2	OK
Lus10027678	alliin lyase	58.898	6.0142	-3.29177	-6.43561	5e-05	0.000268796	XLOC_015588	XLOC_015588	Lus10027678.g	scaffold2:745426-748676		q1	q2	OK
Lus10005276	glutamate-gated kainate-type ion channel receptor subunit 5	0.360914	0.0368928	-3.29024	0	1	1	XLOC_005229	XLOC_005229	Lus10005276.g	scaffold109:71905-73486		q1	q2	NOTEST
Lus10022890	pentatricopeptide repeat-containing	0.339586	0.0347252	-3.28972	0	1	1	XLOC_044145	XLOC_044145	Lus10022890.g	scaffold8:631650-634204		q1	q2	NOTEST
-	#N/A	49.2585	5.07113	-3.27999	-4.81601	5e-05	0.000268796	XLOC_017763	XLOC_017763	-	scaffold23:128735-131717		q1	q2	OK
-	#N/A	6.46573	0.665899	-3.27944	-1.94214	0.1863	0.277954	XLOC_001515	XLOC_001515	-	C8030867:140-400		q1	q2	OK
Lus10026958	selenium binding protein	198.558	20.4662	-3.27824	-6.67023	5e-05	0.000268796	XLOC_040370	XLOC_040370	Lus10026958.g	scaffold651:785669-787665		q1	q2	OK
-	#N/A	3122.84	322.157	-3.27702	-4.40963	0.00035	0.0015175	XLOC_000264	XLOC_000264	-	C7631135:0-160		q1	q2	OK
-	#N/A	1122.02	115.767	-3.2768	-111.114	0.19555	0.288335	XLOC_002889	XLOC_002889	-	C8206627:5-119		q1	q2	OK
Lus10018180	sister chromatid cohesion protein pds5	23.6449	2.44034	-3.27637	-3.2044	5e-05	0.000268796	XLOC_005557	XLOC_005557	Lus10018180.g	scaffold112:593171-606883		q1	q2	OK
Lus10042583	conserved protein similar to XP_002307584	8.5503	0.88275	-3.2759	-4.58472	5e-05	0.000268796	XLOC_040956	XLOC_040956	Lus10042583.g	scaffold67:568253-572625		q1	q2	OK
Lus10038266	#N/A	11.1935	1.15689	-3.27434	-4.62468	5e-05	0.000268796	XLOC_021588	XLOC_021588	Lus10038266.g	scaffold28:481308-483280		q1	q2	OK
-	#N/A	13.3323	1.37816	-3.27411	-3.73309	0.0001	0.000505029	XLOC_011123	XLOC_011123	-	scaffold151:413044-414264		q1	q2	OK
Lus10024822	cyclin	48.9779	5.06691	-3.27295	-6.30178	5e-05	0.000268796	XLOC_034604	XLOC_034604	Lus10024822.g	scaffold473:211836-213604		q1	q2	OK
-	#N/A	222.074	22.9934	-3.27175	-26.0589	0.2127	0.308384	XLOC_000285	XLOC_000285	-	C7645899:15-154		q1	q2	OK
Lus10014869	indole-3-acetic acid-amido synthetase	1.19818	0.12409	-3.27138	-2.0518	0.0404	0.0838401	XLOC_010307	XLOC_010307	Lus10014869.g	scaffold147:250170-252415		q1	q2	OK
Lus10001242	#N/A	45.4812	4.72995	-3.26537	-4.35585	5e-05	0.000268796	XLOC_013814	XLOC_013814	Lus10001242.g	scaffold1746:53539-54547		q1	q2	OK
Lus10023465	white-brown-complex abc transporter family	0.549661	0.057191	-3.26468	0	1	1	XLOC_007244	XLOC_007244	Lus10023465.g	scaffold1216:330496-332809		q1	q2	NOTEST
Lus10033044	cytochrome p450	18.8622	1.96412	-3.26354	-5.23421	5e-05	0.000268796	XLOC_024465	XLOC_024465	Lus10033044.g	scaffold306:278863-281843		q1	q2	OK
Lus10023105	cenp-c	9.16711	0.958977	-3.2569	-5.10625	5e-05	0.000268796	XLOC_026157	XLOC_026157	Lus10023105.g	scaffold325:422293-427122		q1	q2	OK
Lus10039709	gras family transcription factor	3.84595	0.402354	-3.2568	-2.8449	0.00295	0.00940203	XLOC_010772	XLOC_010772	Lus10039709.g	scaffold15:1265086-1266508		q1	q2	OK
Lus10002526	#N/A	5.40692	0.566829	-3.25382	-2.16551	0.1148	0.191576	XLOC_029015	XLOC_029015	Lus10002526.g	scaffold363:109583-109985		q1	q2	OK
-	#N/A	9.23303	0.968334	-3.25323	-2.76421	0.00215	0.00719047	XLOC_025378	XLOC_025378	-	scaffold313:64840-65485		q1	q2	OK
-	#N/A	317.642	33.355	-3.25143	-4.45724	5e-05	0.000268796	XLOC_001384	XLOC_001384	-	C8011902:0-378		q1	q2	OK
Lus10036453	myb domain protein 111	4.70366	0.494854	-3.24871	-2.5998	0.00635	0.0179713	XLOC_037663	XLOC_037663	Lus10036453.g	scaffold57:697058-698596		q1	q2	OK
-	#N/A	0.495917	0.0521851	-3.24839	0	1	1	XLOC_041150	XLOC_041150	-	scaffold67:1267959-1268957		q1	q2	NOTEST
Lus10010616	basic leucine zipper transcription factor	0.700151	0.0737096	-3.24774	0	1	1	XLOC_023479	XLOC_023479	Lus10010616.g	scaffold296:31856-33641		q1	q2	NOTEST
Lus10015489	carboxypeptidase	13.2137	1.39141	-3.24742	-2.29397	0.1115	0.187509	XLOC_045605	XLOC_045605	Lus10015489.g	scaffold860:215452-222535		q1	q2	OK
-	#N/A	5875.02	619.8	-3.24472	-3.25357	0.0062	0.0176163	XLOC_000059	XLOC_000059	-	C7417923:0-121		q1	q2	OK
Lus10014602	kelch repeat-containing protein	0.700332	0.0739161	-3.24408	0	1	1	XLOC_005027	XLOC_005027	Lus10014602.g	scaffold107:481594-483438		q1	q2	NOTEST
Lus10000581	conserved protein similar to XP_002307099	2.8174	0.297403	-3.24388	-0.483923	0.0425	0.0872336	XLOC_044830	XLOC_044830	Lus10000581.g	scaffold825:26184-27684		q1	q2	OK
Lus10016625	cellulose synthase-like protein e1	4.49698	0.474995	-3.24297	-1.97762	0.08295	0.148882	XLOC_047469	XLOC_047469	Lus10016625.g	scaffold915:297101-301458		q1	q2	OK
-	#N/A	29.4855	3.12022	-3.24028	-4.68165	5e-05	0.000268796	XLOC_016221	XLOC_016221	-	scaffold206:439805-440586		q1	q2	OK
Lus10018655	ap2 domain-containing transcription factor	244.958	25.9819	-3.23695	-5.2519	5e-05	0.000268796	XLOC_033273	XLOC_033273	Lus10018655.g	scaffold461:29306-32451		q1	q2	OK
-	#N/A	0.789903	0.0837896	-3.23683	0	1	1	XLOC_005099	XLOC_005099	-	scaffold1074:3-1448		q1	q2	NOTEST
Lus10013931	chup1	26.2312	2.78874	-3.2336	-6.32696	5e-05	0.000268796	XLOC_044749	XLOC_044749	Lus10013931.g	scaffold820:122097-125369		q1	q2	OK
Lus10030657	dna binding protein	54.5632	5.80089	-3.23358	-4.22011	5e-05	0.000268796	XLOC_047694	XLOC_047694	Lus10030657.g	scaffold917:1209487-1209928		q1	q2	OK
-	#N/A	6.41387	0.682598	-3.23209	-3.68085	5e-05	0.000268796	XLOC_040448	XLOC_040448	-	scaffold656:85693-89706		q1	q2	OK
-	#N/A	302.885	32.2651	-3.23072	-1.86855	0.05365	0.105309	XLOC_000347	XLOC_000347	-	C7692163:0-177		q1	q2	OK
Lus10036319	wd repeat-containing	9.02971	0.963211	-3.22876	-1.79566	0.11035	0.186055	XLOC_020178	XLOC_020178	Lus10036319.g	scaffold27:1535357-1548036		q1	q2	OK
Lus10040869	conserved protein similar to XP_002531100	1.23966	0.132264	-3.22845	-1.8284	0.0439	0.0895229	XLOC_012041	XLOC_012041	Lus10040869.g	scaffold156:1944321-1945719		q1	q2	OK
Lus10016054	conserved protein similar to XP_002524597	9.40023	1.00438	-3.2264	-1.93693	0.01755	0.0420928	XLOC_013736	XLOC_013736	Lus10016054.g	scaffold172:454213-465333		q1	q2	OK
Lus10001969	cat eye syndrome critical region protein	0.878217	0.094022	-3.22351	0	1	1	XLOC_009184	XLOC_009184	Lus10001969.g	scaffold1324:87516-90568		q1	q2	NOTEST
Lus10030010	plastidic glucose transporter 1-like	2.16019	0.231477	-3.22222	-2.65047	0.0047	0.0139548	XLOC_031052	XLOC_031052	Lus10030010.g	scaffold416:1054158-1057718		q1	q2	OK
Lus10038394	transducin wd40 domain-containing protein	0.653443	0.0701099	-3.22037	0	1	1	XLOC_021657	XLOC_021657	Lus10038394.g	scaffold28:1082841-1083845		q1	q2	NOTEST
Lus10039060	integral membrane family protein	71.6598	7.69134	-3.21986	-5.47517	5e-05	0.000268796	XLOC_027149	XLOC_027149	Lus10039060.g	scaffold34:1446020-1447739		q1	q2	OK
Lus10016695	high mobility group b2 protein	169.01	18.1571	-3.2185	-6.86235	5e-05	0.000268796	XLOC_047052	XLOC_047052	Lus10016695.g	scaffold903:91249-93155		q1	q2	OK
Lus10040853	histone h2a	2682.11	288.577	-3.21635	-1.82527	0.2241	0.320569	XLOC_012031	XLOC_012031	Lus10040853.g	scaffold156:1820151-1848107		q1	q2	OK
-	#N/A	0.936811	0.100992	-3.21351	0	1	1	XLOC_039245	XLOC_039245	-	scaffold612:819412-820397		q1	q2	NOTEST
Lus10005874	proliferating cell nuclear antigen	194.305	20.9577	-3.21277	-3.843	5e-05	0.000268796	XLOC_006301	XLOC_006301	Lus10005874.g	scaffold1158:98659-105620		q1	q2	OK
Lus10033362	kinase-like protein	1.48262	0.159957	-3.21239	-2.44265	0.0054	0.0156914	XLOC_035372	XLOC_035372	Lus10033362.g	scaffold488:926869-935318		q1	q2	OK
Lus10007843	mitochondrial import receptor subunit tom7-1	1101.91	118.929	-3.21183	-3.60548	0.0003	0.00132802	XLOC_035693	XLOC_035693	Lus10007843.g	scaffold500:262263-262449		q1	q2	OK
-	#N/A	471.97	50.9752	-3.21083	-1.93588	0.0738	0.135603	XLOC_000248	XLOC_000248	-	C7621661:1-155		q1	q2	OK
Lus10016110	bel1 homeotic	19.0657	2.0601	-3.21019	-5.40918	5e-05	0.000268796	XLOC_027586	XLOC_027586	Lus10016110.g	scaffold344:174267-177389		q1	q2	OK
Lus10017984	sucrose synthase	0.124442	0.0134526	-3.20951	0	1	1	XLOC_041318	XLOC_041318	Lus10017984.g	scaffold687:215842-220928		q1	q2	NOTEST
Lus10014124	minichromosome maintenance protein 10	4.75846	0.515577	-3.20624	-2.10619	0.00275	0.0088615	XLOC_008198	XLOC_008198	Lus10014124.g	scaffold1247:503875-506008		q1	q2	OK
Lus10030746	"cyclin B, putative "	21.912	2.37437	-3.2061	-3.03727	0.00015	0.000724673	XLOC_029510	XLOC_029510	Lus10030746.g	scaffold373:363927-368433		q1	q2	OK
Lus10039012	condensin complex subunit	7.73558	0.838885	-3.20497	-2.04859	0.00015	0.000724673	XLOC_027371	XLOC_027371	Lus10039012.g,Lus10039013.g	scaffold34:1254449-1275592		q1	q2	OK
Lus10041215	conserved protein similar to XP_002312520	19.1345	2.07705	-3.20356	-3.42456	0.00075	0.00292526	XLOC_021878	XLOC_021878	Lus10041215.g	scaffold280:1454448-1455072		q1	q2	OK
-	#N/A	0.649117	0.0706388	-3.19995	0	1	1	XLOC_003439	XLOC_003439	-	C8274989:71-1099		q1	q2	NOTEST
-	#N/A	584.647	63.6491	-3.19935	-1.7391	0.13495	0.217204	XLOC_001510	XLOC_001510	-	C8030757:13-398		q1	q2	OK
-	#N/A	1628.35	177.474	-3.19774	-2.73764	0.0191	0.0451162	XLOC_000152	XLOC_000152	-	C7532459:1-139		q1	q2	OK
Lus10030279	leucine rich repeat receptor	11.2016	1.22226	-3.19609	-5.18501	5e-05	0.000268796	XLOC_016978	XLOC_016978	Lus10030279.g	scaffold217:546533-549715		q1	q2	OK
Lus10007716	amino acid transporter	21.4462	2.34223	-3.19477	-4.3823	5e-05	0.000268796	XLOC_049147	XLOC_049147	Lus10007716.g,Lus10007717.g	scaffold993:22276-27372		q1	q2	OK
-	#N/A	264.199	28.8697	-3.194	-32.3235	0.18585	0.277456	XLOC_001323	XLOC_001323	-	C8003881:207-348		q1	q2	OK
Lus10018206	conserved protein similar to XP_002299829	34.1489	3.73246	-3.19364	-5.88763	5e-05	0.000268796	XLOC_012812	XLOC_012812	Lus10018206.g	scaffold163:20825-23300		q1	q2	OK
Lus10021793	microtubule motor	200.57	21.9331	-3.19293	-4.03582	5e-05	0.000268796	XLOC_005160	XLOC_005160	Lus10021793.g	scaffold108:302774-305010		q1	q2	OK
Lus10035766	zinc induced facilitator-like 1-like	8.79656	0.962647	-3.19186	-4.18034	5e-05	0.000268796	XLOC_033868	XLOC_033868	Lus10035766.g	scaffold464:1250586-1253477		q1	q2	OK
-	#N/A	18.338	2.00767	-3.19125	-3.24393	0.0008	0.00309402	XLOC_002156	XLOC_002156	-	C8119717:8-551		q1	q2	OK
Lus10000854	topoisomerase ii binding protein 1	6.33799	0.69447	-3.19004	-4.31847	5e-05	0.000268796	XLOC_006688	XLOC_006688	Lus10000854.g	scaffold1185:8757-15238		q1	q2	OK
Lus10013230	flavin-containing monooxygenase 1-like	2.01417	0.220936	-3.18849	-2.37735	0.0138	0.0344731	XLOC_029381	XLOC_029381	Lus10013230.g	scaffold372:176285-178622		q1	q2	OK
Lus10017233	#N/A	45.3264	4.97729	-3.18692	-2.22062	0.0297	0.0650898	XLOC_006584	XLOC_006584	Lus10017233.g	scaffold117:310115-310455		q1	q2	OK
Lus10017785	breast cancer protein 2 like 2a	9.65577	1.06103	-3.18593	-5.20059	5e-05	0.000268796	XLOC_009693	XLOC_009693	Lus10017785.g,Lus10017786.g	scaffold14:205745-225537		q1	q2	OK
Lus10043080	C2-H2 zinc finger protein	8.67682	0.953635	-3.18566	-3.88616	0.00015	0.000724673	XLOC_018669	XLOC_018669	Lus10043080.g	scaffold25:1044501-1046336		q1	q2	OK
Lus10042052	smad fha domain-containing protein	8.92119	0.980947	-3.18499	-3.44477	0.0005	0.00206568	XLOC_007534	XLOC_007534	Lus10042052.g	scaffold123:483042-484020		q1	q2	OK
Lus10013946	histone h3	846.346	93.0741	-3.1848	-5.83311	5e-05	0.000268796	XLOC_044759	XLOC_044759	Lus10013946.g	scaffold820:185482-186750		q1	q2	OK
Lus10036683	conserved protein similar to XP_002520174	9.93343	1.09345	-3.1834	-4.88168	5e-05	0.000268796	XLOC_024578	XLOC_024578	Lus10036683.g	scaffold31:56479-60352		q1	q2	OK
Lus10000974	agamous-like	1.17285	0.129199	-3.18236	-1.08864	0.20705	0.301693	XLOC_023506	XLOC_023506	Lus10000974.g	scaffold2968:62473-62995		q1	q2	OK
Lus10008847	grf1-interacting factor 3	11.3536	1.25096	-3.18204	-0.289831	0.085	0.151633	XLOC_025364	XLOC_025364	Lus10008847.g	scaffold312:313735-328094		q1	q2	OK
-	#N/A	107.913	11.8968	-3.18122	-15.0537	0.1857	0.277301	XLOC_000319	XLOC_000319	-	C7674325:0-170		q1	q2	OK
Lus10011306	cdt1-like protein chloroplastic-like	20.7915	2.29385	-3.18015	-2.96368	0.0001	0.000505029	XLOC_004621	XLOC_004621	Lus10011306.g	scaffold1037:355443-361768		q1	q2	OK
Lus10023284	remorin family protein	84.7283	9.34897	-3.17996	-6.73386	5e-05	0.000268796	XLOC_048916	XLOC_048916	Lus10023284.g	scaffold98:349781-352440		q1	q2	OK
Lus10039192	dna polymerase delta subunit	19.7731	2.18445	-3.1782	-5.5159	5e-05	0.000268796	XLOC_027455	XLOC_027455	Lus10039192.g	scaffold34:2033199-2036645		q1	q2	OK
-	#N/A	13657.4	1509.68	-3.17737	-1421.31	0.2157	0.311687	XLOC_001398	XLOC_001398	-	C8013412:16-189		q1	q2	OK
Lus10007682	pentatricopeptide repeat-containing	0.772368	0.0854682	-3.17583	0	1	1	XLOC_024566	XLOC_024566	Lus10007682.g	scaffold309:195765-196407		q1	q2	NOTEST
Lus10028670	2-oxoglutarate and Fe -dependent oxygenase-like protein	2.05412	0.227436	-3.17499	-0.755677	0.03575	0.0759261	XLOC_027794	XLOC_027794	Lus10028670.g,Lus10028671.g	scaffold346:708608-775701		q1	q2	OK
Lus10037398	gata transcription factor	15.2611	1.69493	-3.17056	-4.50169	5e-05	0.000268796	XLOC_033527	XLOC_033527	Lus10037398.g	scaffold462:1666553-1670118		q1	q2	OK
-	#N/A	9.52941	1.05875	-3.17002	-1.8057	0.0441	0.0898439	XLOC_003083	XLOC_003083	-	C8231029:552-903		q1	q2	OK
Lus10018134	transparent testa 12	1.58997	0.176909	-3.16792	-2.69642	0.0025	0.00817196	XLOC_005530	XLOC_005530	Lus10018134.g	scaffold112:370313-375949		q1	q2	OK
Lus10005549	serine threonine-protein kinase-like protein	14.6639	1.63835	-3.16196	-4.41573	5e-05	0.000268796	XLOC_018111	XLOC_018111	Lus10005549.g	scaffold2324:40002-42569		q1	q2	OK
Lus10017515	telomere-associated protein rif1	2.4762	0.277049	-3.15992	-3.60639	0.00045	0.00188629	XLOC_008361	XLOC_008361	Lus10017515.g	scaffold1253:354359-359249		q1	q2	OK
Lus10009923	conserved protein similar to XP_002518272	2.7158	0.30395	-3.15947	-1.61635	0.07095	0.131593	XLOC_015733	XLOC_015733	Lus10009923.g	scaffold200:114578-118050		q1	q2	OK
Lus10031377	leucine-rich repeat receptor-like protein	0.833946	0.0933782	-3.1588	0	1	1	XLOC_045724	XLOC_045724	Lus10031377.g	scaffold863:94801-95893		q1	q2	NOTEST
Lus10004943	auxin-regulated protein	18.3504	2.0558	-3.15804	-2.90249	0.0003	0.00132802	XLOC_021087	XLOC_021087	Lus10004943.g	scaffold2786:7046-13441		q1	q2	OK
Lus10003750	histone h2a	241.257	27.049	-3.15692	-6.03962	5e-05	0.000268796	XLOC_039716	XLOC_039716	Lus10003750.g	scaffold629:135150-135662		q1	q2	OK
Lus10041354	wee1-like protein kinase	11.0349	1.23809	-3.15589	-4.72054	5e-05	0.000268796	XLOC_021948	XLOC_021948	Lus10041354.g	scaffold280:2073292-2076438		q1	q2	OK
Lus10014915	zinc finger ccch domain-containing protein 55	48.3569	5.43782	-3.15262	-5.03664	5e-05	0.000268796	XLOC_015820	XLOC_015820	Lus10014915.g	scaffold2022:37337-58944		q1	q2	OK
Lus10039796	conserved protein similar to XP_003634857	69.7278	7.86594	-3.14804	-4.53533	5e-05	0.000268796	XLOC_011018	XLOC_011018	Lus10039796.g	scaffold15:1646251-1648868		q1	q2	OK
Lus10041257	cysteine proteinase inhibitor	1.69588	0.191559	-3.14618	-1.19743	0.206	0.300456	XLOC_022176	XLOC_022176	Lus10041257.g	scaffold280:1650359-1650776		q1	q2	OK
Lus10033104	lrr receptor-like serine threonine-protein kinase fei 1-like	50.0645	5.66458	-3.14375	-6.68859	5e-05	0.000268796	XLOC_024501	XLOC_024501	Lus10033104.g	scaffold306:1204761-1208351		q1	q2	OK
-	#N/A	52.3103	5.92351	-3.14257	-1.68256	0.07285	0.134242	XLOC_000570	XLOC_000570	-	C7811467:2-221		q1	q2	OK
Lus10002160	transcription factor bhlh93-like	113.378	12.8452	-3.14184	-6.77335	5e-05	0.000268796	XLOC_032020	XLOC_032020	Lus10002160.g	scaffold428:54392-56306		q1	q2	OK
Lus10024498	calmodulin binding	44.7829	5.07661	-3.14101	-1.54862	0.0044	0.0132018	XLOC_012476	XLOC_012476	Lus10024498.g,Lus10024499.g	scaffold159:688864-695861		q1	q2	OK
Lus10019295	conserved protein similar to XP_002304318	3.75026	0.425703	-3.13907	-2.438	0.0102	0.0267925	XLOC_030103	XLOC_030103	Lus10019295.g	scaffold377:386763-388406		q1	q2	OK
-	#N/A	3.31896	0.377023	-3.13801	-1.92253	0.0153	0.0375735	XLOC_044934	XLOC_044934	-	scaffold837:67218-68096		q1	q2	OK
-	#N/A	42.6665	4.84905	-3.13733	-3.43516	0.00015	0.000724673	XLOC_046014	XLOC_046014	-	scaffold863:808527-808895		q1	q2	OK
Lus10003570	conserved protein similar to XP_002325345	3.05267	0.346958	-3.13724	-2.5154	0.0071	0.0197371	XLOC_036540	XLOC_036540	Lus10003570.g	scaffold536:5996-7210		q1	q2	OK
Lus10036576	wee1-like protein kinase	15.8138	1.80085	-3.13444	-5.39445	5e-05	0.000268796	XLOC_037723	XLOC_037723	Lus10036576.g	scaffold57:1295160-1298661		q1	q2	OK
Lus10003141	glutaredoxin	24.4634	2.78907	-3.13277	-3.06636	0.0017	0.00590528	XLOC_014671	XLOC_014671	Lus10003141.g	scaffold1847:129543-129969		q1	q2	OK
Lus10002857	breast cancer protein 2 like 2a	3.37281	0.384832	-3.13165	-2.87148	0.00245	0.00803195	XLOC_048509	XLOC_048509	Lus10002857.g	scaffold97:97888-105585		q1	q2	OK
-	#N/A	1.76267	0.201265	-3.1306	-1.64577	0.0729	0.134286	XLOC_004853	XLOC_004853	-	scaffold1060:39566-41337		q1	q2	OK
Lus10013902	brassinosteroid insensitive 1-associated receptor kinase	38.5236	4.39874	-3.13058	-6.86501	5e-05	0.000268796	XLOC_039528	XLOC_039528	Lus10013902.g	scaffold618:534481-541324		q1	q2	OK
Lus10007683	pentatricopeptide repeat-containing	0.496566	0.0567301	-3.1298	0	1	1	XLOC_024567	XLOC_024567	Lus10007683.g	scaffold309:196426-197290		q1	q2	NOTEST
Lus10012347	thymidine kinase-like	71.5502	8.17542	-3.12959	-5.64237	5e-05	0.000268796	XLOC_037872	XLOC_037872	Lus10012347.g	scaffold572:259053-260119		q1	q2	OK
Lus10004932	cation proton exchanger	0.425642	0.0486617	-3.12878	0	1	1	XLOC_045073	XLOC_045073	Lus10004932.g	scaffold858:176606-179694		q1	q2	NOTEST
Lus10036982	dna polymerase alpha subunit b	12.1262	1.389	-3.12602	-4.79202	5e-05	0.000268796	XLOC_024904	XLOC_024904	Lus10036982.g	scaffold31:1485729-1489518		q1	q2	OK
Lus10025389	dna replication licensing factor mcm3-like protein	29.0285	3.32638	-3.12544	-6.28562	5e-05	0.000268796	XLOC_033154	XLOC_033154	Lus10025389.g	scaffold46:403148-407242		q1	q2	OK
Lus10000986	conserved protein similar to XP_002317429	14.8872	1.7068	-3.12472	-4.93986	5e-05	0.000268796	XLOC_013389	XLOC_013389	Lus10000986.g	scaffold1671:28800-31396		q1	q2	OK
Lus10014953	dna primase	7.89707	0.906212	-3.1234	-2.8339	0.0014	0.00501878	XLOC_015906	XLOC_015906	Lus10014953.g	scaffold2022:225536-234685		q1	q2	OK
Lus10017575	zinc-finger domain of monoamine-oxidase a repressor r1 protein	8.76819	1.00757	-3.1214	-4.60671	5e-05	0.000268796	XLOC_043339	XLOC_043339	Lus10017575.g	scaffold765:25779-30615		q1	q2	OK
Lus10004732	conserved protein similar to CAN81171	12.0993	1.39037	-3.12138	-5.03545	5e-05	0.000268796	XLOC_016125	XLOC_016125	Lus10004732.g	scaffold2057:79756-83891		q1	q2	OK
Lus10022928	conserved protein similar to XP_002524607	92.9845	10.6964	-3.11987	-4.82578	5e-05	0.000268796	XLOC_044255	XLOC_044255	Lus10022928.g	scaffold8:838322-838870		q1	q2	OK
Lus10007316	aaa-type atpase family protein	5.35903	0.616658	-3.11943	-4.73605	5e-05	0.000268796	XLOC_045099	XLOC_045099	Lus10007316.g	scaffold859:252243-257285		q1	q2	OK
Lus10006742	g-type lectin s-receptor-like serine threonine-protein kinase	0.111667	0.0128556	-3.11874	0	1	1	XLOC_015970	XLOC_015970	Lus10006742.g	scaffold204:101247-106011		q1	q2	NOTEST
Lus10021720	wd repeat and hmg-box dna-binding protein 1-like	6.46736	0.744963	-3.11794	-4.59101	5e-05	0.000268796	XLOC_016332	XLOC_016332	Lus10021720.g	scaffold208:793059-798115		q1	q2	OK
Lus10000761	#N/A	0.492313	0.0567301	-3.11739	0	1	1	XLOC_010266	XLOC_010266	Lus10000761.g	scaffold1468:11996-14532		q1	q2	NOTEST
Lus10022491	conserved protein similar to XP_002533273	12.2945	1.41781	-3.11627	-4.4666	5e-05	0.000268796	XLOC_030198	XLOC_030198	Lus10022491.g	scaffold38:807787-811407		q1	q2	OK
Lus10037175	zf-hd homeobox protein	254.035	29.2961	-3.11625	-6.86067	5e-05	0.000268796	XLOC_033412	XLOC_033412	Lus10037175.g	scaffold462:559591-560161		q1	q2	OK
Lus10022116	conserved protein similar to XP_002516584	18.4468	2.1275	-3.11614	-5.67149	5e-05	0.000268796	XLOC_029319	XLOC_029319	Lus10022116.g	scaffold371:431348-434022		q1	q2	OK
-	#N/A	1.885	0.217595	-3.11485	-1.62158	0.01285	0.032455	XLOC_025464	XLOC_025464	-	scaffold315:85291-86844		q1	q2	OK
Lus10021022	leucine-rich repeat receptor-like protein kinase	38.5663	4.45494	-3.11386	-6.17959	5e-05	0.000268796	XLOC_011617	XLOC_011617	Lus10021022.g	scaffold155:149417-156671		q1	q2	OK
Lus10015819	conserved protein similar to XP_002315627	0.824395	0.0952488	-3.11356	0	1	1	XLOC_032416	XLOC_032416	Lus10015819.g	scaffold430:546416-547013		q1	q2	NOTEST
Lus10038948	piriformospora indica-insensitive protein 2-like	0.874615	0.101209	-3.11131	0	1	1	XLOC_027100	XLOC_027100	Lus10038948.g	scaffold34:975655-977072		q1	q2	NOTEST
Lus10012749	pre-mrna splicing factor atp-dependent rna helicase-like protein	5.44406	0.630257	-3.11067	-1.08264	0.13735	0.220227	XLOC_016166	XLOC_016166	Lus10012749.g	scaffold206:386736-393460		q1	q2	OK
-	#N/A	7.9566	0.921374	-3.11029	-3.53039	0.00035	0.0015175	XLOC_022362	XLOC_022362	-	scaffold284:64680-66971		q1	q2	OK
Lus10009533	growth-regulating factor 1	90.6053	10.5288	-3.10526	-6.81432	5e-05	0.000268796	XLOC_009221	XLOC_009221	Lus10009533.g	scaffold1331:79813-84615		q1	q2	OK
Lus10040851	tho complex subunit 4	592.087	68.8384	-3.10452	-1.71174	0.2496	0.34821	XLOC_012221	XLOC_012221	Lus10040851.g	scaffold156:1820151-1848107		q1	q2	OK
Lus10011802	transducin wd40 domain-containing protein	15.7597	1.83812	-3.09993	-5.81073	5e-05	0.000268796	XLOC_039086	XLOC_039086	Lus10011802.g	scaffold610:269732-272834		q1	q2	OK
-	#N/A	3.71559	0.433628	-3.09906	-2.78903	0.003	0.00953426	XLOC_019646	XLOC_019646	-	scaffold26:24473-26272		q1	q2	OK
Lus10015175	formin-like protein	5.26391	0.61527	-3.09684	-4.11014	5e-05	0.000268796	XLOC_046057	XLOC_046057	Lus10015175.g	scaffold866:386051-388841		q1	q2	OK
-	#N/A	0.754308	0.0882887	-3.09485	0	1	1	XLOC_027592	XLOC_027592	-	scaffold344:269972-271664		q1	q2	NOTEST
Lus10039193	transcription factor hbp-1b	1.23286	0.144308	-3.09478	-1.31793	0.1626	0.250765	XLOC_027456	XLOC_027456	Lus10039193.g	scaffold34:2037177-2037954		q1	q2	OK
-	#N/A	18.4577	2.16123	-3.0943	-1.69528	0.0159	0.0387681	XLOC_016539	XLOC_016539	-	scaffold2112:1-1042		q1	q2	OK
Lus10039107	conserved protein similar to XP_002323115	0.243838	0.0285514	-3.09429	0	1	1	XLOC_027416	XLOC_027416	Lus10039107.g	scaffold34:1670296-1672801		q1	q2	NOTEST
Lus10004081	pentatricopeptide repeat-containing	5.69905	0.667777	-3.09328	-4.04683	5e-05	0.000268796	XLOC_006192	XLOC_006192	Lus10004081.g	scaffold115:70438-77717		q1	q2	OK
Lus10031649	conserved protein similar to XP_002330636	97.0506	11.3728	-3.09315	-5.70221	5e-05	0.000268796	XLOC_045862	XLOC_045862	Lus10031649.g	scaffold863:1290733-1291336		q1	q2	OK
-	#N/A	18467.6	2165.34	-3.09233	-2.35365	0.02505	0.0565514	XLOC_038448	XLOC_038448	-	scaffold594:16196-16296		q1	q2	OK
-	#N/A	2.13781	0.250684	-3.09219	-1.71944	0.11625	0.193464	XLOC_002774	XLOC_002774	-	C8193059:53-705		q1	q2	OK
Lus10032977	alpha beta hydrolase	1.52785	0.179373	-3.09047	-2.2566	0.007	0.0195045	XLOC_036046	XLOC_036046	Lus10032977.g	scaffold51:817337-829382		q1	q2	OK
-	#N/A	90.6837	10.647	-3.0904	-13.354	0.213	0.308694	XLOC_000675	XLOC_000675	-	C7851515:81-244		q1	q2	OK
Lus10043378	cytochrome p450	0.491734	0.0577802	-3.08923	0	1	1	XLOC_018816	XLOC_018816	Lus10043378.g	scaffold25:2601170-2602022		q1	q2	NOTEST
Lus10043077	formin-like protein	1.54351	0.18157	-3.08762	-2.80093	0.00265	0.00859721	XLOC_018668	XLOC_018668	Lus10043077.g	scaffold25:1031213-1036277		q1	q2	OK
Lus10011131	iq domain-containing protein	9.47067	1.11422	-3.08743	-3.83151	5e-05	0.000268796	XLOC_011801	XLOC_011801	Lus10011131.g	scaffold1558:221241-222954		q1	q2	OK
Lus10021901	conserved protein similar to XP_002517072	8.35682	0.984139	-3.08602	-2.68438	0.00125	0.00455622	XLOC_013218	XLOC_013218	Lus10021901.g	scaffold164:518184-519712		q1	q2	OK
-	#N/A	3.43664	0.404785	-3.08577	-1.47293	0.13485	0.217102	XLOC_022977	XLOC_022977	-	scaffold291:1284288-1284685		q1	q2	OK
-	#N/A	5451.84	642.748	-3.08442	-1.86299	0.07495	0.137244	XLOC_032772	XLOC_032772	-	scaffold445:6037-6143		q1	q2	OK
Lus10012884	"N(2),N(2)-dimethylguanosine tRNA methyltransferase, putative "	1.05387	0.124303	-3.08377	-1.49335	0.3062	0.403925	XLOC_008928	XLOC_008928	Lus10012884.g	scaffold1313:338945-340804		q1	q2	OK
Lus10038640	proline transporter	2.43982	0.28807	-3.08228	-2.18988	0.00205	0.00690758	XLOC_029111	XLOC_029111	Lus10038640.g	scaffold37:996121-998451		q1	q2	OK
Lus10016526	histone-lysine n-methyltransferase	18.6622	2.20532	-3.08106	-4.65487	5e-05	0.000268796	XLOC_021197	XLOC_021197	Lus10016526.g	scaffold279:361417-363405		q1	q2	OK
Lus10042442	thioredoxin domain-containing	1.37451	0.162468	-3.08069	-2.03237	0.0229	0.0525077	XLOC_008011	XLOC_008011	Lus10042442.g	scaffold123:2158955-2160542		q1	q2	OK
Lus10038314	dna damage-binding	7.28149	0.862496	-3.07764	-4.20953	5e-05	0.000268796	XLOC_021403	XLOC_021403	Lus10038314.g	scaffold28:668132-671932		q1	q2	OK
Lus10041471	aluminum-activated malate transporter 9-like	4.03105	0.47872	-3.0739	-1.52388	0.19025	0.282729	XLOC_020329	XLOC_020329	Lus10041471.g	scaffold272:234540-234822		q1	q2	OK
Lus10019042	zinc finger ccch domain-containing protein 53-like	12.4791	1.48295	-3.07297	-5.25147	5e-05	0.000268796	XLOC_019505	XLOC_019505	Lus10019042.g	scaffold257:239447-243592		q1	q2	OK
-	#N/A	616.428	73.2824	-3.07239	-19.5733	0.17355	0.263705	XLOC_000166	XLOC_000166	-	C7542929:1-136		q1	q2	OK
Lus10004088	calmodulin	1.4494	0.172525	-3.07058	-1.11312	0.20585	0.300335	XLOC_006205	XLOC_006205	Lus10004088.g	scaffold115:174349-174987		q1	q2	OK
-	#N/A	5.42965	0.64631	-3.07056	-2.14917	0.0127	0.0321282	XLOC_003909	XLOC_003909	-	C8358999:2-1961		q1	q2	OK
Lus10006070	forkhead-associated domain-containing protein	1.25749	0.149735	-3.07005	-3.08175	0.00115	0.00424088	XLOC_044796	XLOC_044796	Lus10006070.g	scaffold821:122490-127947		q1	q2	OK
Lus10005898	histone h4	1001.74	119.485	-3.06761	-6.42344	5e-05	0.000268796	XLOC_006315	XLOC_006315	Lus10005898.g	scaffold1158:232733-233045		q1	q2	OK
Lus10036151	breast cancer susceptibility 1 homolog	16.0129	1.91263	-3.0656	-5.50297	5e-05	0.000268796	XLOC_043219	XLOC_043219	Lus10036151.g	scaffold76:1507752-1514167		q1	q2	OK
Lus10040808	"glucan endo-1,3-beta-glucosidase"	57.1692	6.83026	-3.06522	-6.38527	5e-05	0.000268796	XLOC_012008	XLOC_012008	Lus10040808.g	scaffold156:1556761-1558736		q1	q2	OK
Lus10008595	transducin wd40 domain-containing protein	2.67059	0.319222	-3.06453	-0.278644	0.04185	0.0861758	XLOC_013455	XLOC_013455	Lus10008595.g	scaffold1686:67820-74350		q1	q2	OK
Lus10002627	arm repeat protein	3.58287	0.429298	-3.06107	-1.58465	0.06575	0.124015	XLOC_016360	XLOC_016360	Lus10002627.g	scaffold2083:64444-69531		q1	q2	OK
-	#N/A	3.11799	0.373666	-3.06079	-1.40037	0.19035	0.282808	XLOC_002024	XLOC_002024	-	C8104263:137-441		q1	q2	OK
Lus10041541	conserved protein similar to XP_002512897	117.67	14.1129	-3.05966	-4.25931	5e-05	0.000268796	XLOC_020365	XLOC_020365	Lus10041541.g	scaffold272:602070-603982		q1	q2	OK
Lus10027544	#N/A	7.45942	0.895023	-3.05907	-2.53037	0.0001	0.000505029	XLOC_048455	XLOC_048455	Lus10027544.g	scaffold96:879807-882369		q1	q2	OK
Lus10012910	timeless-interacting protein	8.97488	1.07734	-3.05842	-3.13027	0.0011	0.00408422	XLOC_008899	XLOC_008899	Lus10012910.g	scaffold1313:471519-473321		q1	q2	OK
Lus10023591	#N/A	84.9812	10.2166	-3.05623	-4.54534	5e-05	0.000268796	XLOC_035737	XLOC_035737	Lus10023591.g	scaffold505:45099-47245		q1	q2	OK
Lus10029305	gb protein	1.15282	0.138602	-3.05614	0	1	1	XLOC_028635	XLOC_028635	Lus10029305.g	scaffold360:559851-561756		q1	q2	NOTEST
Lus10017541	cation proton exchanger	0.472165	0.056817	-3.0549	0	1	1	XLOC_008378	XLOC_008378	Lus10017541.g	scaffold1253:514592-519600		q1	q2	NOTEST
-	#N/A	29.8005	3.58865	-3.05382	-2.85959	0.00145	0.00516445	XLOC_003006	XLOC_003006	-	C8220929:106-816		q1	q2	OK
Lus10028433	tetratricopeptide repeat domain-containing protein	55.5195	6.69008	-3.0529	-3.40685	5e-05	0.000268796	XLOC_030888	XLOC_030888	Lus10028433.g,Lus10028434.g	scaffold413:621265-628544		q1	q2	OK
-	#N/A	0.683896	0.0824577	-3.05205	0	1	1	XLOC_007035	XLOC_007035	-	scaffold12:470099-470757		q1	q2	NOTEST
-	#N/A	2.76358	0.33325	-3.05186	-2.00006	0.03045	0.0664573	XLOC_003093	XLOC_003093	-	C8232025:20-910		q1	q2	OK
Lus10011277	conserved protein similar to XP_002521160	1.29641	0.156826	-3.04729	-2.14869	0.0195	0.0458947	XLOC_004605	XLOC_004605	Lus10011277.g	scaffold1037:145377-148250		q1	q2	OK
-	#N/A	10.7599	1.30296	-3.0458	-2.63057	0.11615	0.193342	XLOC_025986	XLOC_025986	-	scaffold320:203665-203955		q1	q2	OK
Lus10022425	centromere protein	13.6499	1.65372	-3.04511	-2.30291	0.0085	0.0229492	XLOC_030169	XLOC_030169	Lus10022425.g	scaffold38:475477-476303		q1	q2	OK
Lus10010430	pentatricopeptide repeat-containing	17.4501	2.11589	-3.0439	-2.31577	0.0068	0.0190523	XLOC_047301	XLOC_047301	Lus10010430.g	scaffold910:102538-108939		q1	q2	OK
Lus10004266	receptor-like protein kinase	13.214	1.60252	-3.04366	-5.68144	5e-05	0.000268796	XLOC_007441	XLOC_007441	Lus10004266.g	scaffold122:179114-182322		q1	q2	OK
Lus10026146	brca1 c terminus domain containing expressed	4.01218	0.486908	-3.04267	-3.88727	5e-05	0.000268796	XLOC_025768	XLOC_025768	Lus10026146.g	scaffold319:891610-895925		q1	q2	OK
-	#N/A	792.729	96.2031	-3.04267	-1.84202	0.0749	0.137195	XLOC_000145	XLOC_000145	-	C7522113:0-136		q1	q2	OK
Lus10033407	leucine-rich repeat family protein	14.6009	1.77199	-3.04262	-2.987	0.00115	0.00424088	XLOC_035390	XLOC_035390	Lus10033407.g	scaffold488:1194602-1203430		q1	q2	OK
Lus10011991	exonuclease 1-like	2.60477	0.316168	-3.04239	-2.98491	0.0006	0.00241292	XLOC_047973	XLOC_047973	Lus10011991.g	scaffold931:100177-104068		q1	q2	OK
Lus10001569	rotundifolia like 5	3.949	0.479471	-3.04197	-1.56516	0.17345	0.26362	XLOC_027852	XLOC_027852	Lus10001569.g	scaffold3460:56598-56958		q1	q2	OK
-	#N/A	24.2051	2.94199	-3.04045	-1.74312	0.0449	0.0911991	XLOC_036900	XLOC_036900	-	scaffold540:793701-793956		q1	q2	OK
Lus10022469	pentatricopeptide repeat-containing	0.642834	0.0781442	-3.04024	0	1	1	XLOC_030188	XLOC_030188	Lus10022469.g	scaffold38:675073-680582		q1	q2	NOTEST
Lus10030999	ran gtpase binding	2.21484	0.269502	-3.03883	-3.15454	0.0008	0.00309402	XLOC_019882	XLOC_019882	Lus10030999.g	scaffold261:524074-527870		q1	q2	OK
Lus10041887	tetratricopeptide repeat domain-containing protein	34.1782	4.16061	-3.03821	-5.84955	5e-05	0.000268796	XLOC_020769	XLOC_020769	Lus10041887.g	scaffold272:2204634-2206406		q1	q2	OK
Lus10024191	ovate family protein 17	10.526	1.28208	-3.03739	-1.474	0.0528	0.103959	XLOC_013318	XLOC_013318	Lus10024191.g	scaffold165:116243-119407		q1	q2	OK
Lus10001517	serine threonine-protein kinase	4.80268	0.585034	-3.03725	-3.71892	0.0001	0.000505029	XLOC_023669	XLOC_023669	Lus10001517.g	scaffold2974:55065-59009		q1	q2	OK
Lus10009697	short internode related sequence	11.867	1.44753	-3.03529	-3.33968	5e-05	0.000268796	XLOC_033034	XLOC_033034	Lus10009697.g	scaffold455:131779-134149		q1	q2	OK
Lus10026477	ap2 domain-containing transcription factor	6.98672	0.85289	-3.03418	-3.62202	5e-05	0.000268796	XLOC_039248	XLOC_039248	Lus10026477.g	scaffold617:10259-13301		q1	q2	OK
Lus10026954	replicon protein a2	49.7368	6.08517	-3.03094	-5.79376	5e-05	0.000268796	XLOC_040272	XLOC_040272	Lus10026954.g	scaffold651:768083-770357		q1	q2	OK
-	#N/A	3.36054	0.411383	-3.03014	-2.07901	0.03295	0.0709078	XLOC_030412	XLOC_030412	-	scaffold384:91360-92598		q1	q2	OK
Lus10005170	purple acid phosphatase 1-like	2.31603	0.283672	-3.02936	-1.07092	0.2823	0.380447	XLOC_035161	XLOC_035161	Lus10005170.g	scaffold485:46373-47324		q1	q2	OK
Lus10040719	serine threonine-protein kinase at5g41260-like	23.9313	2.93407	-3.02792	-5.87752	5e-05	0.000268796	XLOC_012155	XLOC_012155	Lus10040719.g	scaffold156:1151355-1154496		q1	q2	OK
-	#N/A	10.319	1.26543	-3.0276	-4.02597	5e-05	0.000268796	XLOC_003755	XLOC_003755	-	C8329221:16-1644		q1	q2	OK
Lus10019592	dna replication licensing factor mcm5-a-like	31.9383	3.91677	-3.02755	-5.95238	5e-05	0.000268796	XLOC_014687	XLOC_014687	Lus10019592.g	scaffold185:272512-276804		q1	q2	OK
Lus10021719	#N/A	15.3816	1.8871	-3.02696	-2.88714	0.2058	0.300287	XLOC_016277	XLOC_016277	Lus10021719.g	scaffold208:790273-790492		q1	q2	OK
Lus10018817	potyviral helper component protease-interacting protein 1	8.57848	1.05258	-3.02679	-4.58125	5e-05	0.000268796	XLOC_004326	XLOC_004326	Lus10018817.g	scaffold103:13784-17803		q1	q2	OK
-	#N/A	11.6193	1.42702	-3.02544	-1.48406	0.1345	0.216704	XLOC_000776	XLOC_000776	-	C7883543:0-257		q1	q2	OK
-	#N/A	527.32	64.8279	-3.02399	-24.6223	0.17765	0.267722	XLOC_001134	XLOC_001134	-	C7971417:0-332		q1	q2	OK
Lus10036580	dna-binding bromodomain-containing protein	0.435956	0.0536547	-3.0224	0	1	1	XLOC_037725	XLOC_037725	Lus10036580.g	scaffold57:1310465-1314662		q1	q2	NOTEST
Lus10042045	kinesin heavy	10.3137	1.27047	-3.02112	-5.57171	5e-05	0.000268796	XLOC_007820	XLOC_007820	Lus10042045.g	scaffold123:447872-453865		q1	q2	OK
Lus10019954	carboxypeptidase	38.6632	4.76735	-3.0197	-1.7775	0.01965	0.0461932	XLOC_017758	XLOC_017758	Lus10019954.g	scaffold23:78476-100987		q1	q2	OK
Lus10027302	dna binding protein	15.0149	1.85346	-3.0181	-0.945407	0.0572	0.11097	XLOC_034318	XLOC_034318	Lus10027302.g	scaffold472:708731-714325		q1	q2	OK
Lus10017647	serine threonine-protein kinase	66.4587	8.20866	-3.01724	-6.29229	5e-05	0.000268796	XLOC_043305	XLOC_043305	Lus10017647.g	scaffold765:356597-358707		q1	q2	OK
Lus10030832	dna binding protein	28.2339	3.48821	-3.01687	-3.38592	0.00055	0.00223999	XLOC_029544	XLOC_029544	Lus10030832.g	scaffold373:786784-787231		q1	q2	OK
Lus10025786	#N/A	1.2883	0.159193	-3.01663	-0.568112	0.14665	0.231535	XLOC_038772	XLOC_038772	Lus10025786.g	scaffold605:396940-406822		q1	q2	OK
Lus10035176	dsrna-binding protein 3	21.7628	2.69355	-3.01429	-4.13382	5e-05	0.000268796	XLOC_032245	XLOC_032245	Lus10035176.g	scaffold43:956899-960013		q1	q2	OK
Lus10038189	b3 domain-containing protein	2.72062	0.336997	-3.01313	-1.05063	0.25795	0.357204	XLOC_021343	XLOC_021343	Lus10038189.g	scaffold28:208791-213413		q1	q2	OK
-	#N/A	2.24676	0.279026	-3.00938	-1.21123	0.1995	0.293038	XLOC_006214	XLOC_006214	-	scaffold115:111126-111464		q1	q2	OK
Lus10032264	calcium binding protein	4.29628	0.534743	-3.00617	-4.35056	5e-05	0.000268796	XLOC_022899	XLOC_022899	Lus10032264.g	scaffold291:377311-384790		q1	q2	OK
Lus10032439	antagonist of e2f-dp complex	7.21715	0.898498	-3.00584	-3.3895	0.0006	0.00241292	XLOC_009716	XLOC_009716	Lus10032439.g	scaffold140:13182-15262		q1	q2	OK
Lus10023818	squamosa promoter-binding	9.4356	1.17525	-3.00514	-2.64396	0.00345	0.0107202	XLOC_013996	XLOC_013996	Lus10023818.g	scaffold177:14908-20534		q1	q2	OK
Lus10011329	amino acid binding	13.0885	1.63128	-3.00422	-4.37078	5e-05	0.000268796	XLOC_042614	XLOC_042614	Lus10011329.g	scaffold744:5169-7447		q1	q2	OK
Lus10003037	AP2/ERF domain-containing transcription factor	1.30868	0.16312	-3.00411	-1.20789	0.1739	0.264035	XLOC_038411	XLOC_038411	Lus10003037.g	scaffold592:104456-105119		q1	q2	OK
Lus10003833	hothead-like	34.1475	4.25839	-3.0034	-4.94627	5e-05	0.000268796	XLOC_040203	XLOC_040203	Lus10003833.g	scaffold650:175082-176767		q1	q2	OK
Lus10015790	elmo domain-containing protein a-like	4.69901	0.586214	-3.00286	-2.42136	0.0095	0.0252516	XLOC_032402	XLOC_032402	Lus10015790.g	scaffold430:400282-403650		q1	q2	OK
-	#N/A	7.33742	0.915649	-3.00241	-2.36695	0.00755	0.0208025	XLOC_021721	XLOC_021721	-	scaffold28:59774-60350		q1	q2	OK
Lus10005240	structural maintenance of chromosomes protein 4	20.9902	2.62492	-2.99937	-6.5335	5e-05	0.000268796	XLOC_043698	XLOC_043698	Lus10005240.g	scaffold773:90106-98855		q1	q2	OK
Lus10002316	conserved protein similar to XP_002297676	2.50781	0.31366	-2.99916	-2.88245	0.00105	0.00392827	XLOC_007065	XLOC_007065	Lus10002316.g	scaffold120:71045-74735		q1	q2	OK
-	#N/A	7.19381	0.89994	-2.99886	-1.99118	0.1736	0.263736	XLOC_035029	XLOC_035029	-	scaffold4776:66-353		q1	q2	OK
Lus10033673	mitotic checkpoint serine/threonine-protein kinase BUB1-like	7.0238	0.878832	-2.99859	-4.14749	5e-05	0.000268796	XLOC_041828	XLOC_041828	Lus10033673.g	scaffold701:1051313-1055129		q1	q2	OK
Lus10034881	polygalacturonase-1 non-catalytic subunit beta	41.6038	5.20603	-2.99846	-6.18116	5e-05	0.000268796	XLOC_040610	XLOC_040610	Lus10034881.g	scaffold66:1335681-1338278		q1	q2	OK
-	#N/A	3.35419	0.419721	-2.99846	-1.38954	0.1922	0.284836	XLOC_002817	XLOC_002817	-	C8198403:124-598		q1	q2	OK
Lus10038810	conserved protein similar to XP_002329327	43.0791	5.3963	-2.99695	-5.55152	5e-05	0.000268796	XLOC_027037	XLOC_027037	Lus10038810.g	scaffold34:369434-371117		q1	q2	OK
-	#N/A	3.61527	0.453355	-2.99539	-1.53089	0.17445	0.264344	XLOC_012698	XLOC_012698	-	scaffold16:942453-942822		q1	q2	OK
Lus10043033	iq domain-containing protein	13.1423	1.64878	-2.99474	-4.36632	5e-05	0.000268796	XLOC_018652	XLOC_018652	Lus10043033.g	scaffold25:799972-801843		q1	q2	OK
Lus10009282	14 kda proline-rich protein	496.351	62.2804	-2.99451	-6.56569	5e-05	0.000268796	XLOC_025645	XLOC_025645	Lus10009282.g	scaffold318:94456-94867		q1	q2	OK
Lus10005129	aleurone layer morphogenesis protein	3.27211	0.410927	-2.99327	-3.30989	0.00025	0.0011337	XLOC_044956	XLOC_044956	Lus10005129.g	scaffold846:140043-145697		q1	q2	OK
-	#N/A	3.67456	0.461739	-2.99242	-1.51937	0.1738	0.26395	XLOC_022580	XLOC_022580	-	scaffold2897:333-864		q1	q2	OK
Lus10020846	conserved protein similar to XP_002517227	1.53096	0.192488	-2.9916	-2.20154	0.0082	0.0222937	XLOC_041975	XLOC_041975	Lus10020846.g	scaffold711:201479-205216		q1	q2	OK
Lus10015820	dna polymerase alpha subunit b	12.7826	1.60767	-2.99113	-1.46506	0.01575	0.0384704	XLOC_032358	XLOC_032358	Lus10015820.g	scaffold430:552306-560067		q1	q2	OK
Lus10003145	ninja-family protein afp3	1.54559	0.194682	-2.98896	-1.71058	0.05465	0.106938	XLOC_035475	XLOC_035475	Lus10003145.g	scaffold490:7716-9113		q1	q2	OK
Lus10025439	histone h3	441.902	55.6774	-2.98856	-4.79462	5e-05	0.000268796	XLOC_033112	XLOC_033112	Lus10025439.g,Lus10025440.g	scaffold46:692149-693589		q1	q2	OK
Lus10014716	conserved protein similar to XP_002302082	1.57731	0.198894	-2.98739	-2.61992	0.0045	0.0134523	XLOC_038012	XLOC_038012	Lus10014716.g	scaffold584:341260-344022		q1	q2	OK
Lus10033489	transducin wd40 domain-containing protein	11.9875	1.51209	-2.98692	-4.34144	5e-05	0.000268796	XLOC_041735	XLOC_041735	Lus10033489.g	scaffold701:219257-222725		q1	q2	OK
Lus10007922	polygalacturonase-like protein	38.3055	4.83667	-2.98547	-1.99134	0.00215	0.00719047	XLOC_008975	XLOC_008975	Lus10007922.g	scaffold1317:307953-310083		q1	q2	OK
-	#N/A	1.20838	0.152609	-2.98515	-1.41592	0.13545	0.217814	XLOC_040276	XLOC_040276	-	scaffold651:800111-801090		q1	q2	OK
Lus10001455	brct domain-containing protein	6.18386	0.781701	-2.98382	-4.95703	5e-05	0.000268796	XLOC_009190	XLOC_009190	Lus10001455.g	scaffold133:29083-34985		q1	q2	OK
Lus10030831	dna polymerase lambda	1.70283	0.215352	-2.98317	-2.2415	0.0143	0.0355019	XLOC_029674	XLOC_029674	Lus10030831.g	scaffold373:783817-786374		q1	q2	OK
Lus10003476	conserved protein similar to XP_002284718	30.0123	3.79659	-2.98278	-2.28092	0.0064	0.0180899	XLOC_044296	XLOC_044296	Lus10003476.g,Lus10003477.g,Lus10003478.g	scaffold80:100447-106392		q1	q2	OK
Lus10004794	#N/A	5.99133	0.758298	-2.98204	-2.48376	5e-05	0.000268796	XLOC_030660	XLOC_030660	Lus10004794.g	scaffold408:156947-159842		q1	q2	OK
-	#N/A	15.6839	1.98516	-2.98196	-4.97001	5e-05	0.000268796	XLOC_035014	XLOC_035014	-	scaffold476:391107-394991		q1	q2	OK
-	#N/A	656.753	83.2338	-2.98011	-1.62021	0.13695	0.219713	XLOC_020798	XLOC_020798	-	scaffold272:2138347-2138476		q1	q2	OK
-	#N/A	319.088	40.4547	-2.97958	-2.41539	0.0086	0.0231825	XLOC_025679	XLOC_025679	-	scaffold318:40180-40374		q1	q2	OK
-	#N/A	4.62897	0.586972	-2.97933	-2.73148	0.0031	0.00979563	XLOC_035415	XLOC_035415	-	scaffold488:117798-118822		q1	q2	OK
Lus10036983	atp-dependent dna helicase q-like 5-like	4.86134	0.616996	-2.97802	-2.79046	0.00165	0.0057595	XLOC_024719	XLOC_024719	Lus10036983.g	scaffold31:1490620-1496277		q1	q2	OK
Lus10001678	conserved protein similar to XP_002331009	1.21876	0.154729	-2.97759	-1.63362	0.04305	0.0881405	XLOC_038389	XLOC_038389	Lus10001678.g	scaffold591:27040-29705		q1	q2	OK
Lus10042941	antagonist of e2f-dp complex	7.36074	0.934743	-2.97721	-3.3844	0.0003	0.00132802	XLOC_018605	XLOC_018605	Lus10042941.g	scaffold25:66977-69074		q1	q2	OK
-	#N/A	4.7795	0.607244	-2.97651	-2.68633	0.0035	0.0108577	XLOC_031913	XLOC_031913	-	scaffold420:43937-45196		q1	q2	OK
Lus10013140	mitotic cyclin a2-type	111.692	14.1956	-2.97602	-6.50191	5e-05	0.000268796	XLOC_028502	XLOC_028502	Lus10013140.g	scaffold359:188556-192596		q1	q2	OK
Lus10026374	chromodomain helicase-dna-binding protein	0.211052	0.0268451	-2.97487	0	1	1	XLOC_046716	XLOC_046716	Lus10026374.g	scaffold898:833962-839419		q1	q2	NOTEST
Lus10019338	dna polymerase alpha catalytic	7.2074	0.917259	-2.97408	-5.3771	5e-05	0.000268796	XLOC_030120	XLOC_030120	Lus10019338.g	scaffold377:629052-638043		q1	q2	OK
Lus10015578	conserved protein similar to XP_002318497	9.03978	1.15052	-2.97401	-2.57473	0.01745	0.0419034	XLOC_018144	XLOC_018144	Lus10015578.g	scaffold233:161482-162110		q1	q2	OK
Lus10035915	phosphatidic acid phosphatase-related protein	33.8227	4.30851	-2.97273	-4.33944	5e-05	0.000268796	XLOC_043110	XLOC_043110	Lus10035915.g,Lus10035916.g	scaffold76:257472-261540		q1	q2	OK
Lus10023331	histone h4	1114.08	142.009	-2.97181	-6.31739	5e-05	0.000268796	XLOC_048940	XLOC_048940	Lus10023331.g	scaffold98:566882-567194		q1	q2	OK
Lus10040273	phosphoribosylformylglycinamidine synthase	0.553473	0.0705703	-2.97138	0	1	1	XLOC_045226	XLOC_045226	Lus10040273.g	scaffold86:1097423-1099609		q1	q2	NOTEST
Lus10009688	b3 domain-containing protein	40.7717	5.20336	-2.97005	-5.39603	5e-05	0.000268796	XLOC_033046	XLOC_033046	Lus10009688.g	scaffold455:23604-25159		q1	q2	OK
Lus10035565	conserved protein similar to XP_002528600	13.1363	1.67675	-2.96981	-4.3591	5e-05	0.000268796	XLOC_033760	XLOC_033760	Lus10035565.g	scaffold464:337785-341224		q1	q2	OK
Lus10040986	cytochrome p450	4.62962	0.592898	-2.96504	-2.11115	0.00455	0.0135837	XLOC_022026	XLOC_022026	Lus10040986.g	scaffold280:438103-443396		q1	q2	OK
Lus10003904	hmg (high mobility group) box protein	241.456	30.9378	-2.96431	-6.23746	5e-05	0.000268796	XLOC_019402	XLOC_019402	Lus10003904.g	scaffold254:128851-131076		q1	q2	OK
-	#N/A	3545.31	454.488	-2.9636	-2.25127	0.02515	0.0567414	XLOC_000080	XLOC_000080	-	C7452069:11-126		q1	q2	OK
Lus10033035	dna polymerase iii subunit gamma tau	7.8366	1.00688	-2.96034	-4.12841	5e-05	0.000268796	XLOC_024404	XLOC_024404	Lus10033035.g,Lus10033036.g	scaffold306:127879-135726		q1	q2	OK
Lus10012103	conserved protein similar to XP_002308893	9.14575	1.17522	-2.96017	-3.12465	0.00015	0.000724673	XLOC_006753	XLOC_006753	Lus10012103.g	scaffold1186:30040-40839		q1	q2	OK
Lus10020466	#N/A	24.7568	3.18316	-2.95929	-3.70473	0.18775	0.279663	XLOC_032669	XLOC_032669	Lus10020466.g	scaffold44:397450-397660		q1	q2	OK
-	#N/A	13.1369	1.68927	-2.95915	-3.30349	0.19475	0.287474	XLOC_015019	XLOC_015019	-	scaffold195:129240-129465		q1	q2	OK
Lus10002330	ribosomal protein s12	6.96772	0.896742	-2.95792	-1.65477	0.0447	0.0908855	XLOC_037206	XLOC_037206	Lus10002330.g	scaffold551:10052-10430		q1	q2	OK
Lus10018463	conserved protein similar to XP_003593495	12.0592	1.55244	-2.95752	-2.34931	0.1736	0.263736	XLOC_019220	XLOC_019220	Lus10018463.g	scaffold251:570518-570770		q1	q2	OK
Lus10039861	aminotransferase family protein	29.7343	3.83654	-2.95425	-5.3262	5e-05	0.000268796	XLOC_010859	XLOC_010859	Lus10039861.g	scaffold15:1961571-1963829		q1	q2	OK
Lus10035138	leucine-rich repeat receptor-like protein kinase	36.7017	4.73693	-2.95382	-6.2066	5e-05	0.000268796	XLOC_032091	XLOC_032091	Lus10035138.g	scaffold43:754087-757990		q1	q2	OK
-	#N/A	26.8219	3.46296	-2.95333	-2.49412	0.00535	0.0155688	XLOC_002060	XLOC_002060	-	C8107461:16-417		q1	q2	OK
-	#N/A	6.17245	0.796989	-2.95321	-2.70753	0.0037	0.0113982	XLOC_029215	XLOC_029215	-	scaffold37:925815-926926		q1	q2	OK
Lus10011591	epidermal patterning factor-like protein	15.4116	1.99	-2.95317	-2.95832	0.0002	0.00093316	XLOC_019980	XLOC_019980	Lus10011591.g	scaffold262:215814-216957		q1	q2	OK
Lus10020697	conserved protein similar to XP_002318950	90.4859	11.6855	-2.95297	-6.44467	5e-05	0.000268796	XLOC_024099	XLOC_024099	Lus10020697.g	scaffold303:234185-240642		q1	q2	OK
Lus10042414	btb poz domain-containing protein	5.6171	0.725463	-2.95285	-4.00267	5e-05	0.000268796	XLOC_007998	XLOC_007998	Lus10042414.g	scaffold123:2061550-2065872		q1	q2	OK
Lus10030366	esterase lipase thioesterase family protein	10.3742	1.34112	-2.9515	-3.79547	5e-05	0.000268796	XLOC_016907	XLOC_016907	Lus10030366.g	scaffold217:1046281-1050057		q1	q2	OK
Lus10008330	endonuclease exonuclease phosphatase family protein	1.62237	0.21013	-2.94875	-1.19803	0.1303	0.211343	XLOC_036385	XLOC_036385	Lus10008330.g	scaffold520:111215-121208		q1	q2	OK
Lus10030540	mini-chromosome maintenance complex-binding	24.2216	3.13732	-2.94869	-5.53705	5e-05	0.000268796	XLOC_047628	XLOC_047628	Lus10030540.g	scaffold917:624179-627538		q1	q2	OK
Lus10020723	conserved protein similar to XP_002306369	0.781317	0.101202	-2.94867	0	1	1	XLOC_024026	XLOC_024026	Lus10020723.g	scaffold303:366377-367400		q1	q2	NOTEST
Lus10012608	calmodulin binding	109.335	14.1794	-2.94688	-3.39979	5e-05	0.000268796	XLOC_004163	XLOC_004163	Lus10012608.g	scaffold101:77791-81194		q1	q2	OK
-	#N/A	10.5257	1.36531	-2.94662	-2.37239	0.0028	0.00900319	XLOC_019429	XLOC_019429	-	scaffold255:94755-101298		q1	q2	OK
Lus10008277	"glucan endo-1,3-beta-glucosidase"	9.63492	1.25029	-2.94601	-2.52111	0.0053	0.0154472	XLOC_035441	XLOC_035441	Lus10008277.g	scaffold489:94595-102873		q1	q2	OK
Lus10021962	hypothetical salt-inducible protein	9.69015	1.25841	-2.94492	-1.70961	0.03735	0.0787319	XLOC_013182	XLOC_013182	Lus10021962.g	scaffold164:762964-773662		q1	q2	OK
Lus10018688	d5-type cyclin	3.98553	0.51765	-2.94472	-2.66033	0.0009	0.00343081	XLOC_033289	XLOC_033289	Lus10018688.g	scaffold461:203733-205959		q1	q2	OK
Lus10020872	conserved protein similar to XP_002331883	19.8059	2.57263	-2.94462	-3.38779	0.00035	0.0015175	XLOC_042049	XLOC_042049	Lus10020872.g	scaffold711:340261-340855		q1	q2	OK
Lus10020022	l-ascorbate oxidase-like protein	48.0876	6.24624	-2.94461	-6.05501	5e-05	0.000268796	XLOC_017722	XLOC_017722	Lus10020022.g	scaffold23:457382-460445		q1	q2	OK
Lus10043134	chromosome transmission fidelity protein	22.4965	2.92707	-2.94217	-2.78133	5e-05	0.000268796	XLOC_018690	XLOC_018690	Lus10043134.g	scaffold25:1366366-1373484		q1	q2	OK
Lus10033659	aminotransferase family protein	6.44061	0.839265	-2.94	-3.30191	0.0006	0.00241292	XLOC_041669	XLOC_041669	Lus10033659.g	scaffold701:1007200-1010354		q1	q2	OK
Lus10002437	agenet domain-containing protein	13.3036	1.73428	-2.93941	-3.78306	5e-05	0.000268796	XLOC_049112	XLOC_049112	Lus10002437.g	scaffold989:91577-94954		q1	q2	OK
Lus10027489	atp binding protein	0.483845	0.0632789	-2.93475	0	1	1	XLOC_048430	XLOC_048430	Lus10027489.g	scaffold96:609423-615555		q1	q2	NOTEST
Lus10036244	conserved protein similar to XP_002299379	64.4198	8.42678	-2.93445	-5.52952	5e-05	0.000268796	XLOC_020216	XLOC_020216	Lus10036244.g	scaffold27:357240-361804		q1	q2	OK
Lus10014087	cysteine proteinase rd21a-like	84.4618	11.0555	-2.93353	-6.60065	5e-05	0.000268796	XLOC_008117	XLOC_008117	Lus10014087.g	scaffold1247:345427-347610		q1	q2	OK
Lus10039144	vhs domain-containing protein	5.09372	0.66685	-2.93329	-3.24886	0.00015	0.000724673	XLOC_027432	XLOC_027432	Lus10039144.g	scaffold34:1855479-1857766		q1	q2	OK
Lus10034085	conserved protein similar to XP_002336622	0.155278	0.0203314	-2.93307	0	1	1	XLOC_023197	XLOC_023197	Lus10034085.g	scaffold292:1039197-1041759		q1	q2	NOTEST
Lus10009052	minichromosome maintenance protein 2	15.7333	2.06053	-2.93274	-5.5502	5e-05	0.000268796	XLOC_046351	XLOC_046351	Lus10009052.g	scaffold883:263767-276688		q1	q2	OK
Lus10002430	conserved protein similar to XP_002515280	6.69243	0.87706	-2.93178	-3.64499	5e-05	0.000268796	XLOC_049099	XLOC_049099	Lus10002430.g	scaffold989:53624-55561		q1	q2	OK
Lus10036672	lrr receptor-like serine threonine-protein kinase fei 1-like	59.2914	7.77044	-2.93176	-6.48588	5e-05	0.000268796	XLOC_037598	XLOC_037598	Lus10036672.g	scaffold57:1787355-1790937		q1	q2	OK
-	#N/A	8382.45	1099.07	-2.93109	-928.262	0.23735	0.335481	XLOC_022730	XLOC_022730	-	scaffold290:167151-167246		q1	q2	OK
Lus10017568	protease 2-like	5.80044	0.76059	-2.93097	-4.15859	5e-05	0.000268796	XLOC_008325	XLOC_008325	Lus10017568.g	scaffold1253:654935-658847		q1	q2	OK
Lus10012827	zf-hd homeobox protein	69.7119	9.14812	-2.92986	-4.8679	5e-05	0.000268796	XLOC_008849	XLOC_008849	Lus10012827.g	scaffold1313:46203-46743		q1	q2	OK
Lus10021034	squamosa promoter-binding	76.3218	10.0246	-2.92856	-3.57238	5e-05	0.000268796	XLOC_011719	XLOC_011719	Lus10021034.g	scaffold155:210615-215398		q1	q2	OK
Lus10031018	#N/A	1.15463	0.151657	-2.92855	-1.63326	0.04475	0.0909717	XLOC_019894	XLOC_019894	Lus10031018.g	scaffold261:656806-658446		q1	q2	OK
Lus10017714	conserved protein similar to XP_002274770	10.465	1.37752	-2.92543	-4.43876	5e-05	0.000268796	XLOC_043408	XLOC_043408	Lus10017714.g	scaffold765:599030-602920		q1	q2	OK
Lus10029173	potassium transporter 6-like	0.776745	0.102271	-2.92505	0	1	1	XLOC_029854	XLOC_029854	Lus10029173.g	scaffold376:884438-885056		q1	q2	NOTEST
Lus10011770	chaperonin cpn60- mitochondrial-like isoform 1	94.664	12.4691	-2.92446	-4.39165	5e-05	0.000268796	XLOC_037415	XLOC_037415	Lus10011770.g	scaffold568:443440-447434		q1	q2	OK
Lus10037851	conserved protein similar to CBI40352	0.571426	0.0753874	-2.92217	0	1	1	XLOC_034856	XLOC_034856	Lus10037851.g	scaffold475:66661-68973		q1	q2	NOTEST
Lus10004624	poor homologous synapsis 1	1.51923	0.200448	-2.92204	-1.8913	0.0181	0.0431693	XLOC_014498	XLOC_014498	Lus10004624.g	scaffold183:21501-24299		q1	q2	OK
Lus10038521	remorin family protein	40.6734	5.36934	-2.92127	-2.51694	0.00065	0.00258759	XLOC_021508	XLOC_021508	Lus10038521.g,Lus10038522.g	scaffold28:1790063-1796424		q1	q2	OK
Lus10033236	transcription activator	10.1621	1.34172	-2.92105	-3.21625	0.0002	0.00093316	XLOC_035192	XLOC_035192	Lus10033236.g	scaffold488:148733-153830		q1	q2	OK
Lus10035486	conserved protein similar to XP_002509813	8.92693	1.17905	-2.92054	-4.12545	5e-05	0.000268796	XLOC_011302	XLOC_011302	Lus10035486.g	scaffold151:1537048-1539766		q1	q2	OK
Lus10025365	conserved protein similar to NP_001077892	2.26441	0.299126	-2.92031	-0.585955	0.4285	0.527235	XLOC_033080	XLOC_033080	Lus10025365.g	scaffold46:175369-183881		q1	q2	OK
Lus10020115	histidine kinase cytokinin receptor	0.563528	0.0744609	-2.91993	0	1	1	XLOC_032958	XLOC_032958	Lus10020115.g	scaffold454:115386-118543		q1	q2	NOTEST
Lus10002011	conserved protein similar to XP_002509813	4.8048	0.637005	-2.9151	-2.87745	0.00065	0.00258759	XLOC_016554	XLOC_016554	Lus10002011.g	scaffold2114:95534-98215		q1	q2	OK
Lus10039460	clavata3 esr -related protein 25-like	29.9672	3.9848	-2.9108	-0.111543	0.14065	0.224314	XLOC_026761	XLOC_026761	Lus10039460.g	scaffold33:1741108-2042326		q1	q2	OK
Lus10016397	dna topoisomerase ii	33.0807	4.40123	-2.91001	-6.59457	5e-05	0.000268796	XLOC_014231	XLOC_014231	Lus10016397.g	scaffold179:361144-367344		q1	q2	OK
Lus10024756	condensin-2 complex subunit h2	30.2949	4.03092	-2.9099	-6.05155	5e-05	0.000268796	XLOC_025939	XLOC_025939	Lus10024756.g	scaffold320:478057-481942		q1	q2	OK
Lus10002386	conserved protein similar to XP_002321608	5.63541	0.750377	-2.90883	-2.66821	0.00295	0.00940203	XLOC_021150	XLOC_021150	Lus10002386.g	scaffold2788:119742-121098		q1	q2	OK
-	#N/A	4.16027	0.554783	-2.90668	-2.40518	0.00935	0.0249194	XLOC_021367	XLOC_021367	-	scaffold28:365326-366456		q1	q2	OK
Lus10039048	conserved protein similar to XP_002329327	52.2139	6.96328	-2.9066	-5.59615	5e-05	0.000268796	XLOC_027390	XLOC_027390	Lus10039048.g	scaffold34:1398657-1400282		q1	q2	OK
-	#N/A	14.7457	1.96668	-2.90646	-2.87561	0.10725	0.18291	XLOC_000784	XLOC_000784	-	C7885239:1-264		q1	q2	OK
Lus10021611	cyclin-dependent kinase	120.752	16.106	-2.90637	-6.3784	5e-05	0.000268796	XLOC_014399	XLOC_014399	Lus10021611.g	scaffold182:743309-745173		q1	q2	OK
-	#N/A	829.683	110.741	-2.90537	-23.6616	0.02115	0.0491012	XLOC_000417	XLOC_000417	-	C7735055:44-189		q1	q2	OK
Lus10038731	e3 ubiquitin-protein ligase orthrus 2	25.1743	3.36081	-2.90507	-5.57455	5e-05	0.000268796	XLOC_027219	XLOC_027219	Lus10038731.g	scaffold34:32098-35434		q1	q2	OK
-	#N/A	9.79732	1.30906	-2.90386	-1.41465	0.13565	0.218076	XLOC_001863	XLOC_001863	-	C8085013:0-435		q1	q2	OK
Lus10021420	hap1 n-terminal conserved region and shugoshin c terminus domain-containing protein	20.9578	2.80194	-2.90299	-4.691	5e-05	0.000268796	XLOC_039190	XLOC_039190	Lus10021420.g	scaffold612:249119-252490		q1	q2	OK
-	#N/A	8.40213	1.1235	-2.90276	-3.19933	0.0005	0.00206568	XLOC_036635	XLOC_036635	-	scaffold54:455757-456714		q1	q2	OK
Lus10002253	histone h2a	369.155	49.3748	-2.90238	-3.7477	5e-05	0.000268796	XLOC_010349	XLOC_010349	Lus10002253.g	scaffold1478:1192-10055		q1	q2	OK
Lus10026091	receptor-like protein kinase	15.5164	2.07611	-2.90184	-4.65952	5e-05	0.000268796	XLOC_025748	XLOC_025748	Lus10026091.g	scaffold319:650789-653804		q1	q2	OK
-	#N/A	1492.03	199.761	-2.90093	-32.4969	0.01755	0.0420928	XLOC_000329	XLOC_000329	-	C7678523:16-161		q1	q2	OK
-	#N/A	19.299	2.58527	-2.90014	-2.3428	0.01095	0.028421	XLOC_018322	XLOC_018322	-	scaffold24:4555-4896		q1	q2	OK
Lus10003667	rna-binding crs1 domain protein	1.76002	0.235975	-2.89889	-1.61506	0.0753	0.13778	XLOC_042436	XLOC_042436	Lus10003667.g	scaffold734:141446-144681		q1	q2	OK
-	#N/A	0.956066	0.128383	-2.89665	0	1	1	XLOC_049053	XLOC_049053	-	scaffold981:300737-310107		q1	q2	NOTEST
Lus10006677	cell cycle regulated microtubule associated protein	21.3533	2.86856	-2.89606	-5.52983	5e-05	0.000268796	XLOC_023278	XLOC_023278	Lus10006677.g	scaffold2932:114704-119034		q1	q2	OK
Lus10007958	nucleolar gtp-binding protein 1-like	0.311757	0.0420262	-2.89106	0	1	1	XLOC_022324	XLOC_022324	Lus10007958.g	scaffold281:129343-130438		q1	q2	NOTEST
Lus10007922	polygalacturonase-like protein	118.249	15.9482	-2.89036	-4.95861	5e-05	0.000268796	XLOC_009010	XLOC_009010	Lus10007922.g	scaffold1317:307953-310083		q1	q2	OK
Lus10030678	senescence-associated protein	3.21444	0.433626	-2.89005	-1.31605	0.14095	0.224683	XLOC_029589	XLOC_029589	Lus10030678.g	scaffold373:86122-86590		q1	q2	OK
Lus10034809	conserved protein similar to XP_002311897	34.2853	4.6252	-2.89	-5.63017	5e-05	0.000268796	XLOC_040567	XLOC_040567	Lus10034809.g	scaffold66:633903-637108		q1	q2	OK
Lus10014316	conserved protein similar to XP_002521607	0.245455	0.0331904	-2.88662	0	1	1	XLOC_021050	XLOC_021050	Lus10014316.g	scaffold275:361190-363334		q1	q2	NOTEST
Lus10023815	conserved protein similar to XP_002534424	20.4729	2.76945	-2.88604	-3.10873	0.0006	0.00241292	XLOC_014076	XLOC_014076	Lus10023815.g	scaffold177:221-692		q1	q2	OK
Lus10019443	anion exchanger family protein	1.86805	0.252777	-2.8856	-2.55728	0.00265	0.00859721	XLOC_047239	XLOC_047239	Lus10019443.g	scaffold906:274298-278276		q1	q2	OK
Lus10009444	fanconi anemia group m protein	16.942	2.29346	-2.885	-4.73087	5e-05	0.000268796	XLOC_048997	XLOC_048997	Lus10009444.g	scaffold981:147028-158529		q1	q2	OK
Lus10027330	cyclin	56.3068	7.62346	-2.88479	-2.284	0.0137	0.0342591	XLOC_034451	XLOC_034451	Lus10027330.g	scaffold472:791493-791736		q1	q2	OK
-	#N/A	0.917965	0.124293	-2.88469	0	1	1	XLOC_004812	XLOC_004812	-	scaffold1052:57930-60343		q1	q2	NOTEST
-	#N/A	15.6004	2.11439	-2.88327	-2.73536	0.0056	0.0161612	XLOC_002851	XLOC_002851	-	C8202209:194-791		q1	q2	OK
-	#N/A	33.1655	4.49537	-2.88317	-2.55518	0.0049	0.0144553	XLOC_003150	XLOC_003150	-	C8237543:633-939		q1	q2	OK
Lus10003990	sts14 protein	0.368273	0.0499246	-2.88295	0	1	1	XLOC_032539	XLOC_032539	Lus10003990.g	scaffold437:160458-162118		q1	q2	NOTEST
-	#N/A	26.9982	3.66301	-2.88176	-2.35607	0.01	0.0263463	XLOC_001042	XLOC_001042	-	C7952293:3-314		q1	q2	OK
Lus10033924	receptor-like protein kinase	15.1641	2.05793	-2.8814	-5.92908	5e-05	0.000268796	XLOC_017253	XLOC_017253	Lus10033924.g	scaffold222:1341404-1345666		q1	q2	OK
Lus10038837	dna primase	3.60504	0.489327	-2.88115	-1.95142	0.06375	0.120936	XLOC_027271	XLOC_027271	Lus10038837.g	scaffold34:487846-495207		q1	q2	OK
Lus10023410	calcium-dependent lipid-binding domain-containing protein	6.59435	0.896651	-2.87861	-2.55829	0.00295	0.00940203	XLOC_007310	XLOC_007310	Lus10023410.g	scaffold1216:62734-65048		q1	q2	OK
Lus10030627	serine-threonine protein kinase	0.934756	0.127131	-2.87828	0	1	1	XLOC_047678	XLOC_047678	Lus10030627.g	scaffold917:1056930-1059783		q1	q2	NOTEST
Lus10041909	wuschel ortholog	1.76441	0.240116	-2.87738	-1.93324	0.0276	0.0612741	XLOC_020784	XLOC_020784	Lus10041909.g	scaffold272:2313195-2314632		q1	q2	OK
-	#N/A	116.783	15.8942	-2.87725	-4.34832	5e-05	0.000268796	XLOC_047722	XLOC_047722	-	scaffold917:282951-283378		q1	q2	OK
Lus10039752	wound-responsive protein	87.4544	11.9184	-2.87535	-3.06066	0.0011	0.00408422	XLOC_010799	XLOC_010799	Lus10039752.g	scaffold15:1488017-1488284		q1	q2	OK
Lus10040222	transferase family protein	0.692194	0.0944162	-2.87407	0	1	1	XLOC_045202	XLOC_045202	Lus10040222.g	scaffold86:840956-842393		q1	q2	NOTEST
-	#N/A	68.4492	9.33877	-2.87373	-4.55003	5e-05	0.000268796	XLOC_025677	XLOC_025677	-	scaffold318:12553-13027		q1	q2	OK
-	#N/A	558.283	76.1699	-2.8737	-1.73516	0.07525	0.137702	XLOC_001240	XLOC_001240	-	C7988535:0-243		q1	q2	OK
Lus10005684	exostosin family protein	0.322637	0.044044	-2.87289	0	1	1	XLOC_047399	XLOC_047399	Lus10005684.g	scaffold911:133865-139281		q1	q2	NOTEST
Lus10012780	sugar transporter erd6-like 16-like	4.03631	0.55124	-2.87229	-2.4867	0.00455	0.0135837	XLOC_038678	XLOC_038678	Lus10012780.g	scaffold604:175601-179468		q1	q2	OK
Lus10025038	brct domain-containing protein	3.58324	0.490161	-2.86994	-3.79317	5e-05	0.000268796	XLOC_023363	XLOC_023363	Lus10025038.g	scaffold294:932935-938054		q1	q2	OK
Lus10034139	GDSL esterase lipase	0.679656	0.0931506	-2.86717	0	1	1	XLOC_023224	XLOC_023224	Lus10034139.g	scaffold292:1309061-1315201		q1	q2	NOTEST
Lus10031150	flavonol synthase flavanone 3-hydroxylase	0.408036	0.0559671	-2.86604	0	1	1	XLOC_048550	XLOC_048550	Lus10031150.g	scaffold977:261559-263239		q1	q2	NOTEST
Lus10005526	phosphoribosylaminoimidazole carboxylase	1.1336	0.155495	-2.86597	-1.78934	0.0141	0.0350856	XLOC_022719	XLOC_022719	Lus10005526.g	scaffold290:91831-95936		q1	q2	OK
Lus10015818	atp-dependent dna helicase q-like 5-like	2.139	0.29358	-2.86511	-2.53976	0.00115	0.00424088	XLOC_032415	XLOC_032415	Lus10015818.g	scaffold430:540373-546342		q1	q2	OK
-	#N/A	12.8252	1.76157	-2.86405	-3.13388	0.2122	0.307883	XLOC_007461	XLOC_007461	-	scaffold122:63743-63964		q1	q2	OK
-	#N/A	5421.14	745.633	-2.86206	-49.9215	0.10795	0.183824	XLOC_000014	XLOC_000014	-	C7323301:1-104		q1	q2	OK
Lus10024441	#N/A	5.92085	0.817042	-2.85732	-3.15222	0.00085	0.00326626	XLOC_012692	XLOC_012692	Lus10024441.g	scaffold16:938879-940121		q1	q2	OK
Lus10023183	#N/A	25.7809	3.55833	-2.85703	-3.43519	5e-05	0.000268796	XLOC_026105	XLOC_026105	Lus10023183.g	scaffold325:835018-837384		q1	q2	OK
-	#N/A	6.89533	0.952136	-2.85638	-2.35573	0.248	0.346585	XLOC_003263	XLOC_003263	-	C8251175:270-860		q1	q2	OK
Lus10032984	transcription factor tcp13	0.734327	0.101472	-2.85534	0	1	1	XLOC_036049	XLOC_036049	Lus10032984.g	scaffold51:915653-916595		q1	q2	NOTEST
Lus10041416	conserved protein similar to XP_002529714	0.53607	0.074078	-2.8553	0	1	1	XLOC_021978	XLOC_021978	Lus10041416.g	scaffold280:2343938-2344700		q1	q2	NOTEST
Lus10018145	kinesin heavy	11.1393	1.54237	-2.85244	-3.37932	0.00025	0.0011337	XLOC_005487	XLOC_005487	Lus10018145.g	scaffold112:434974-452533		q1	q2	OK
Lus10013821	e3 ubiquitin-protein ligase rfwd3-like	5.95049	0.824424	-2.85155	-3.26912	5e-05	0.000268796	XLOC_039490	XLOC_039490	Lus10013821.g	scaffold618:123649-127689		q1	q2	OK
-	#N/A	3.52646	0.489157	-2.84985	-2.21987	0.0104	0.0272459	XLOC_048722	XLOC_048722	-	scaffold977:706553-707566		q1	q2	OK
Lus10007601	g-type lectin s-receptor-like serine threonine-protein kinase	0.142	0.0197082	-2.84902	0	1	1	XLOC_007174	XLOC_007174	Lus10007601.g	scaffold121:3311-14331		q1	q2	NOTEST
-	#N/A	4729.04	656.36	-2.84899	-2.67927	0.00755	0.0208025	XLOC_001009	XLOC_001009	-	C7944249:0-308		q1	q2	OK
Lus10002599	nad h dehydrogenase b2	6.63834	0.922137	-2.84777	-1.56282	0.0128	0.0323401	XLOC_015535	XLOC_015535	Lus10002599.g,Lus10002601.g	scaffold1999:102277-124591		q1	q2	OK
Lus10032119	conserved protein similar to XP_002526929	11.7847	1.639	-2.84602	-1.71678	0.03285	0.0707308	XLOC_031574	XLOC_031574	Lus10032119.g	scaffold42:975907-979267		q1	q2	OK
Lus10034846	zinc induced facilitator-like 1-like	14.264	1.98606	-2.8444	-3.95171	5e-05	0.000268796	XLOC_040503	XLOC_040503	Lus10034846.g,Lus10034847.g	scaffold66:1008998-1047547		q1	q2	OK
Lus10024052	asparagine synthetase	42.2194	5.87975	-2.84408	-6.05974	5e-05	0.000268796	XLOC_028192	XLOC_028192	Lus10024052.g	scaffold353:230149-235737		q1	q2	OK
Lus10019315	leucine-rich repeat receptor-like protein kinase	3.45296	0.48124	-2.84301	-3.21389	0.0006	0.00241292	XLOC_030046	XLOC_030046	Lus10019315.g	scaffold377:510748-513549		q1	q2	OK
Lus10006269	dna polymerase epsilon catalytic subunit a	5.75672	0.802388	-2.84288	-3.58064	5e-05	0.000268796	XLOC_024539	XLOC_024539	Lus10006269.g	scaffold308:37319-70114		q1	q2	OK
-	#N/A	0.685617	0.095705	-2.84074	0	1	1	XLOC_030438	XLOC_030438	-	scaffold386:33056-34519		q1	q2	NOTEST
Lus10010477	conserved protein similar to XP_002308774	28.148	3.93066	-2.84018	-3.57078	5e-05	0.000268796	XLOC_047374	XLOC_047374	Lus10010477.g	scaffold910:307647-309481		q1	q2	OK
-	#N/A	55.5505	7.75986	-2.8397	-6.30686	5e-05	0.000268796	XLOC_026570	XLOC_026570	-	scaffold33:990504-992811		q1	q2	OK
-	#N/A	24.8657	3.47572	-2.83877	-1.75404	0.0395	0.0822676	XLOC_002059	XLOC_002059	-	C8107457:4-524		q1	q2	OK
-	#N/A	1.73741	0.242926	-2.83835	-1.11565	0.2214	0.317747	XLOC_017162	XLOC_017162	-	scaffold221:6001-6372		q1	q2	OK
Lus10008533	dna-binding pd1-like protein	57.0356	7.97777	-2.83781	-0.530782	0.27945	0.377699	XLOC_044893	XLOC_044893	Lus10008533.g	scaffold835:87317-323595		q1	q2	OK
Lus10004625	serine-threonine protein kinase	1.28353	0.179699	-2.83647	-2.1339	0.0141	0.0350856	XLOC_014499	XLOC_014499	Lus10004625.g	scaffold183:25339-29776		q1	q2	OK
-	#N/A	3.8926	0.545005	-2.83639	-2.75386	0.00195	0.00661476	XLOC_030649	XLOC_030649	-	scaffold406:197836-199223		q1	q2	OK
Lus10007743	tetratricopeptide repeat protein 7b-like	10.4599	1.46469	-2.83619	-1.86752	0.01895	0.0448032	XLOC_049130	XLOC_049130	Lus10007743.g	scaffold993:180210-185344		q1	q2	OK
-	#N/A	8.15989	1.14434	-2.83403	-1.98993	0.0214	0.0496045	XLOC_001538	XLOC_001538	-	C8035571:0-406		q1	q2	OK
Lus10038831	timeless homolog	3.63375	0.509659	-2.83386	-3.87173	5e-05	0.000268796	XLOC_027045	XLOC_027045	Lus10038831.g	scaffold34:474887-480725		q1	q2	OK
-	#N/A	45.5307	6.38771	-2.83347	-9.10793	0.22935	0.326361	XLOC_000390	XLOC_000390	-	C7721019:3-186		q1	q2	OK
Lus10034648	wd repeat and hmg-box dna-binding protein 1-like	15.808	2.21859	-2.83294	-5.38384	5e-05	0.000268796	XLOC_046814	XLOC_046814	Lus10034648.g	scaffold9:1212026-1218466		q1	q2	OK
Lus10024521	chromatin assembly factor-1	12.7446	1.7903	-2.83162	-5.19496	5e-05	0.000268796	XLOC_032782	XLOC_032782	Lus10024521.g	scaffold45:47445-52551		q1	q2	OK
Lus10009608	conserved protein similar to XP_002318556	14.1594	1.98951	-2.83127	-2.99808	0.00025	0.0011337	XLOC_013536	XLOC_013536	Lus10009608.g	scaffold169:66924-70052		q1	q2	OK
Lus10027763	#N/A	0.689831	0.0970088	-2.83006	0	1	1	XLOC_005976	XLOC_005976	Lus10027763.g	scaffold1143:262387-263860		q1	q2	NOTEST
-	#N/A	8.2696	1.16363	-2.82918	-3.2595	0.0002	0.00093316	XLOC_045584	XLOC_045584	-	scaffold86:1693581-1694739		q1	q2	OK
Lus10013522	calmodulin binding	25.9875	3.65692	-2.82911	-3.39994	5e-05	0.000268796	XLOC_020036	XLOC_020036	Lus10013522.g	scaffold266:260366-264040		q1	q2	OK
Lus10040776	pentatricopeptide repeat-containing	0.20482	0.0288257	-2.82893	0	1	1	XLOC_012185	XLOC_012185	Lus10040776.g	scaffold156:1364955-1370467		q1	q2	NOTEST
-	#N/A	32.2032	4.53317	-2.82861	-3.08598	0.0003	0.00132802	XLOC_037209	XLOC_037209	-	scaffold551:9076-9711		q1	q2	OK
Lus10027568	receptor kinase	1.98718	0.279829	-2.8281	-1.37919	0.05065	0.100498	XLOC_048380	XLOC_048380	Lus10027568.g	scaffold96:1003870-1011698		q1	q2	OK
-	#N/A	271.407	38.2317	-2.82762	-28.1442	0.19785	0.291044	XLOC_000180	XLOC_000180	-	C7554055:9-143		q1	q2	OK
Lus10041886	tetratricopeptide repeat domain-containing protein	35.6034	5.02395	-2.82512	-5.65248	5e-05	0.000268796	XLOC_020768	XLOC_020768	Lus10041886.g	scaffold272:2201189-2202928		q1	q2	OK
Lus10035400	nac domain containing	22.4263	3.16971	-2.82277	-3.86919	5e-05	0.000268796	XLOC_011248	XLOC_011248	Lus10035400.g	scaffold151:724256-724958		q1	q2	OK
Lus10037764	nucleic acid-binding-like protein	2.01627	0.285046	-2.82242	-1.24426	0.08115	0.146237	XLOC_015386	XLOC_015386	Lus10037764.g	scaffold196:1436970-1446178		q1	q2	OK
-	#N/A	1.61431	0.228288	-2.82199	-1.11093	0.21815	0.314265	XLOC_034176	XLOC_034176	-	scaffold465:774161-774543		q1	q2	OK
Lus10041313	gata transcription factor	14.7457	2.08565	-2.82172	-2.03211	0.05155	0.101889	XLOC_022203	XLOC_022203	Lus10041313.g	scaffold280:1883196-1889371		q1	q2	OK
Lus10004608	exonuclease 1-like	1.71969	0.24339	-2.82081	-1.87595	0.00875	0.0235232	XLOC_006627	XLOC_006627	Lus10004608.g	scaffold1170:148922-151985		q1	q2	OK
-	#N/A	3.23128	0.457968	-2.81879	-0.262865	0.12435	0.203785	XLOC_002879	XLOC_002879	-	C8205105:2-792		q1	q2	OK
Lus10040150	histone-lysine n-methyltransferase	6.19388	0.877956	-2.81862	-2.76546	0.00265	0.00859721	XLOC_045394	XLOC_045394	Lus10040150.g	scaffold86:442813-447555		q1	q2	OK
Lus10042224	plant-specific domain tigr01568 family protein	10.2241	1.44969	-2.81816	-3.30108	5e-05	0.000268796	XLOC_007908	XLOC_007908	Lus10042224.g	scaffold123:1284293-1286020		q1	q2	OK
Lus10005797	#N/A	4.34258	0.615785	-2.81805	-2.62251	0.00045	0.00188629	XLOC_018311	XLOC_018311	Lus10005797.g	scaffold24:123316-125212		q1	q2	OK
-	#N/A	2.16679	0.307306	-2.81781	-1.83609	0.0346	0.0738468	XLOC_025989	XLOC_025989	-	scaffold320:633631-634579		q1	q2	OK
-	#N/A	88.9556	12.6208	-2.81728	-2.31061	0.01455	0.0360104	XLOC_000620	XLOC_000620	-	C7830447:0-226		q1	q2	OK
Lus10010446	mpv17	1.45121	0.206061	-2.81611	-1.41061	0.0756	0.138223	XLOC_047359	XLOC_047359	Lus10010446.g	scaffold910:159767-161037		q1	q2	OK
Lus10030318	disease resistance protein	1.60129	0.227408	-2.81588	-1.45817	0.0745	0.136581	XLOC_016877	XLOC_016877	Lus10030318.g	scaffold217:715866-716598		q1	q2	OK
-	#N/A	8.62052	1.22482	-2.8152	-3.79477	5e-05	0.000268796	XLOC_014184	XLOC_014184	-	scaffold1775:53048-55271		q1	q2	OK
Lus10042656	conserved protein similar to XP_002510220	46.1625	6.56105	-2.81472	-6.22787	5e-05	0.000268796	XLOC_040776	XLOC_040776	Lus10042656.g	scaffold67:1307441-1310132		q1	q2	OK
Lus10030452	myb-like protein a	45.8304	6.51718	-2.81399	-5.31038	5e-05	0.000268796	XLOC_047576	XLOC_047576	Lus10030452.g	scaffold917:201031-202533		q1	q2	OK
Lus10011683	conserved protein similar to XP_002324817	11.8831	1.69045	-2.81343	-4.09993	5e-05	0.000268796	XLOC_035003	XLOC_035003	Lus10011683.g	scaffold476:98400-100916		q1	q2	OK
-	#N/A	3.77384	0.537358	-2.81208	-1.56613	0.2133	0.309017	XLOC_046454	XLOC_046454	-	scaffold888:61681-61958		q1	q2	OK
Lus10025718	atp binding protein	9.05359	1.2902	-2.81089	-5.02312	5e-05	0.000268796	XLOC_038733	XLOC_038733	Lus10025718.g	scaffold605:108201-112155		q1	q2	OK
Lus10028748	cation proton exchanger	3.06227	0.436687	-2.80993	-1.82369	0.09975	0.17259	XLOC_036763	XLOC_036763	Lus10028748.g	scaffold540:34604-37639		q1	q2	OK
Lus10011570	epidermal patterning factor-like protein 2	42.4948	6.06439	-2.80885	-2.45757	0.00045	0.00188629	XLOC_019703	XLOC_019703	Lus10011570.g	scaffold260:366997-368077		q1	q2	OK
-	#N/A	12306.9	1756.61	-2.8086	-2.33798	0.01775	0.0424957	XLOC_016088	XLOC_016088	-	scaffold205:766760-766864		q1	q2	OK
Lus10025429	negative regulator of systemic acquired resistance	5.62117	0.80261	-2.8081	-3.19406	0.0006	0.00241292	XLOC_033179	XLOC_033179	Lus10025429.g	scaffold46:656829-659778		q1	q2	OK
-	#N/A	46.383	6.62856	-2.80683	-3.7939	5e-05	0.000268796	XLOC_002406	XLOC_002406	-	C8151431:1-628		q1	q2	OK
-	#N/A	152.031	21.7266	-2.80683	-4.28157	5e-05	0.000268796	XLOC_008556	XLOC_008556	-	scaffold128:286413-286720		q1	q2	OK
Lus10042675	endonuclease exonuclease phosphatase family protein	2.16649	0.310032	-2.80487	-2.25512	0.0095	0.0252516	XLOC_040784	XLOC_040784	Lus10042675.g	scaffold67:1421370-1423623		q1	q2	OK
-	#N/A	3.13571	0.448867	-2.80443	-2.25197	0.01325	0.033301	XLOC_003731	XLOC_003731	-	C8325317:4-1593		q1	q2	OK
Lus10001804	major ampullate spidroin 2-2	128.441	18.3922	-2.80394	-5.79318	5e-05	0.000268796	XLOC_040190	XLOC_040190	Lus10001804.g	scaffold648:64287-65407		q1	q2	OK
Lus10025349	kinesin-like protein kif22-like	1.01691	0.145661	-2.8035	0	1	1	XLOC_026984	XLOC_026984	Lus10025349.g	scaffold339:936511-945326		q1	q2	NOTEST
Lus10032026	cytochrome p450	0.855775	0.122606	-2.8032	0	1	1	XLOC_031682	XLOC_031682	Lus10032026.g	scaffold42:588691-594289		q1	q2	NOTEST
Lus10028431	conserved protein similar to AAN05792	36.1494	5.18085	-2.80271	-4.25334	5e-05	0.000268796	XLOC_030887	XLOC_030887	Lus10028431.g	scaffold413:611609-618433		q1	q2	OK
Lus10000112	urea active transporter-like protein	4.13722	0.593417	-2.80154	-1.55481	0.1829	0.27401	XLOC_003857	XLOC_003857	Lus10000112.g	C8350091:208-626		q1	q2	OK
Lus10031539	condensin complex subunit	14.7481	2.11676	-2.8006	-5.23307	5e-05	0.000268796	XLOC_045803	XLOC_045803	Lus10031539.g	scaffold863:771711-775614		q1	q2	OK
Lus10023660	rac gtp binding protein arac7	95.0634	13.6575	-2.79919	-5.32256	5e-05	0.000268796	XLOC_035845	XLOC_035845	Lus10023660.g	scaffold505:391379-393760		q1	q2	OK
Lus10033404	atp-dependent rna helicase	8.88169	1.27624	-2.79893	-4.8638	5e-05	0.000268796	XLOC_035273	XLOC_035273	Lus10033404.g	scaffold488:1182834-1186438		q1	q2	OK
-	#N/A	845.694	121.545	-2.79865	-3.67675	0.00165	0.0057595	XLOC_000430	XLOC_000430	-	C7743719:1-193		q1	q2	OK
Lus10040674	vacuolar cation proton exchanger	2.3211	0.333677	-2.79828	-2.36856	0.0061	0.0173707	XLOC_011947	XLOC_011947	Lus10040674.g	scaffold156:972490-975123		q1	q2	OK
-	#N/A	135.117	19.4375	-2.79729	-3.07868	0.001	0.00376518	XLOC_000645	XLOC_000645	-	C7839571:0-238		q1	q2	OK
Lus10002895	cysteine-rich polycomb-like protein	19.7321	2.83941	-2.79689	-5.85889	5e-05	0.000268796	XLOC_024378	XLOC_024378	Lus10002895.g	scaffold3059:686-5546		q1	q2	OK
Lus10014874	conserved protein similar to XP_002526929	8.36213	1.20845	-2.79072	-1.11441	0.0709	0.131521	XLOC_010312	XLOC_010312	Lus10014874.g	scaffold147:317912-321799		q1	q2	OK
Lus10024655	cct motif family protein	0.349783	0.0506009	-2.78922	0	1	1	XLOC_027993	XLOC_027993	Lus10024655.g	scaffold349:573653-575722		q1	q2	NOTEST
Lus10023165	ap2 domain-containing transcription factor	8.59631	1.24517	-2.78738	-4.31521	5e-05	0.000268796	XLOC_026095	XLOC_026095	Lus10023165.g	scaffold325:761280-764433		q1	q2	OK
-	#N/A	144.242	20.8989	-2.78699	-1.26223	0.2172	0.313425	XLOC_003342	XLOC_003342	-	C8261621:5-1064		q1	q2	OK
Lus10036890	C2-H2 zinc finger protein	2.14517	0.31093	-2.78643	-1.3363	0.14235	0.226321	XLOC_024674	XLOC_024674	Lus10036890.g	scaffold31:1101227-1101683		q1	q2	OK
Lus10027654	rad51 homolog	11.4362	1.65766	-2.78639	-4.3323	5e-05	0.000268796	XLOC_015574	XLOC_015574	Lus10027654.g	scaffold2:573424-577547		q1	q2	OK
Lus10020646	cell cycle checkpoint control-like protein	7.64972	1.11176	-2.78256	-3.84425	5e-05	0.000268796	XLOC_023987	XLOC_023987	Lus10020646.g	scaffold303:7998-12615		q1	q2	OK
Lus10017602	dna binding protein	0.582436	0.0846853	-2.78191	0	1	1	XLOC_043353	XLOC_043353	Lus10017602.g	scaffold765:168834-169963		q1	q2	NOTEST
Lus10012906	zinc knuckle family protein	4.43042	0.644474	-2.78125	-1.22517	0.07345	0.135146	XLOC_008937	XLOC_008937	Lus10012906.g	scaffold1313:447749-452308		q1	q2	OK
Lus10017491	dna replication licensing factor mcm4	30.1414	4.38715	-2.78039	-5.813	5e-05	0.000268796	XLOC_008347	XLOC_008347	Lus10017491.g	scaffold1253:212271-217013		q1	q2	OK
-	#N/A	13.3497	1.94525	-2.77877	-3.68079	5e-05	0.000268796	XLOC_011867	XLOC_011867	-	scaffold1558:431987-432947		q1	q2	OK
Lus10040522	"hydrolase, hydrolyzing o-glycosyl compounds"	193.498	28.2147	-2.7778	-5.67227	5e-05	0.000268796	XLOC_012060	XLOC_012060	Lus10040522.g	scaffold156:34098-36946		q1	q2	OK
Lus10038205	quinone-oxidoreductase-like protein	3.80852	0.556167	-2.77564	-2.2872	0.0108	0.0281192	XLOC_021559	XLOC_021559	Lus10038205.g	scaffold28:255237-256692		q1	q2	OK
Lus10007795	"electron transporter, putative [Ricinus communis]"	6.1097	0.892374	-2.77538	-1.91148	0.0329	0.0708172	XLOC_035704	XLOC_035704	Lus10007795.g	scaffold500:26121-43957		q1	q2	OK
Lus10037391	protein binding protein	3.13097	0.457639	-2.77433	-1.43965	0.00375	0.0115334	XLOC_033525	XLOC_033525	Lus10037391.g,Lus10037392.g	scaffold462:1634310-1638604		q1	q2	OK
Lus10009016	kinetochore protein	15.7734	2.30671	-2.77358	-3.4326	5e-05	0.000268796	XLOC_046373	XLOC_046373	Lus10009016.g	scaffold883:100675-102413		q1	q2	OK
-	#N/A	15.6124	2.28764	-2.77076	-2.93406	0.02745	0.0609864	XLOC_001944	XLOC_001944	-	C8095241:13-499		q1	q2	OK
Lus10025820	conserved protein similar to XP_002328341	11.1789	1.63994	-2.76906	-4.2631	5e-05	0.000268796	XLOC_038787	XLOC_038787	Lus10025820.g	scaffold605:526857-529342		q1	q2	OK
Lus10020497	major latex protein	6.81825	1.00094	-2.76805	-2.0182	0.019	0.0449125	XLOC_032631	XLOC_032631	Lus10020497.g	scaffold44:696686-697247		q1	q2	OK
-	#N/A	22.5976	3.31877	-2.76745	-1.46731	0.0771	0.140314	XLOC_000643	XLOC_000643	-	C7839107:0-237		q1	q2	OK
Lus10029783	cupredoxin-like protein	79.4155	11.6715	-2.76643	-5.6055	5e-05	0.000268796	XLOC_031457	XLOC_031457	Lus10029783.g	scaffold418:1202205-1203304		q1	q2	OK
Lus10005636	high mobility group family	5.95687	0.876249	-2.76514	-2.97316	0.00085	0.00326626	XLOC_013784	XLOC_013784	Lus10005636.g	scaffold1721:147551-150021		q1	q2	OK
Lus10028085	serine threonine protein kinase	8.6078	1.26638	-2.76494	-3.36047	5e-05	0.000268796	XLOC_009089	XLOC_009089	Lus10028085.g	scaffold132:709652-716440		q1	q2	OK
Lus10008351	conserved protein similar to XP_002331648	4.92062	0.723966	-2.76485	-3.37569	0.00025	0.0011337	XLOC_036394	XLOC_036394	Lus10008351.g	scaffold520:258891-260634		q1	q2	OK
Lus10018384	kinesin-like protein	44.2516	6.51248	-2.76445	-6.07632	5e-05	0.000268796	XLOC_019256	XLOC_019256	Lus10018384.g	scaffold251:167657-171437		q1	q2	OK
-	#N/A	12.735	1.87784	-2.76165	-2.09687	0.01315	0.0330891	XLOC_001375	XLOC_001375	-	C8010934:12-377		q1	q2	OK
-	#N/A	1.85309	0.273422	-2.76073	-2.54114	0.00275	0.0088615	XLOC_037163	XLOC_037163	-	scaffold55:339244-341478		q1	q2	OK
Lus10017521	1-aminocyclopropane-1-carboxylate synthase	2.43375	0.359331	-2.7598	-2.41505	0.00555	0.0160415	XLOC_008364	XLOC_008364	Lus10017521.g	scaffold1253:383277-385359		q1	q2	OK
Lus10032275	tir-nbs resistance protein	4.60128	0.679773	-2.75891	-4.20082	5e-05	0.000268796	XLOC_022903	XLOC_022903	Lus10032275.g	scaffold291:426344-430821		q1	q2	OK
-	#N/A	657.708	97.2418	-2.7578	-21.948	0.1248	0.204335	XLOC_000214	XLOC_000214	-	C7589899:10-148		q1	q2	OK
-	#N/A	1.15193	0.170409	-2.75698	-0.973276	0.225	0.321536	XLOC_034177	XLOC_034177	-	scaffold465:774639-775083		q1	q2	OK
Lus10019844	receptor-like protein kinase	6.01176	0.889349	-2.75697	-2.48488	0.01285	0.032455	XLOC_010526	XLOC_010526	Lus10019844.g	scaffold1491:324572-332772		q1	q2	OK
-	#N/A	1.33826	0.198114	-2.75596	-1.51617	0.09035	0.159199	XLOC_003269	XLOC_003269	-	C8252473:46-1006		q1	q2	OK
-	#N/A	62.4718	9.25053	-2.7556	-3.7609	5e-05	0.000268796	XLOC_002535	XLOC_002535	-	C8166445:1-672		q1	q2	OK
-	#N/A	26.6051	3.94318	-2.75427	-3.64519	0.12325	0.202333	XLOC_001277	XLOC_001277	-	C7996007:0-351		q1	q2	OK
Lus10004686	cucumisin	0.643378	0.0953562	-2.75427	0	1	1	XLOC_010011	XLOC_010011	Lus10004686.g	scaffold1421:70663-74640		q1	q2	NOTEST
-	#N/A	0.477426	0.0707723	-2.75402	0	1	1	XLOC_030437	XLOC_030437	-	scaffold386:32234-32967		q1	q2	NOTEST
Lus10002282	conserved protein similar to XP_002270912	16.4561	2.43975	-2.75382	-1.45753	0.0054	0.0156914	XLOC_017633	XLOC_017633	Lus10002282.g	scaffold2280:38868-44901		q1	q2	OK
-	#N/A	12.871	1.90917	-2.7531	-2.93469	0.0008	0.00309402	XLOC_002555	XLOC_002555	-	C8168279:11-670		q1	q2	OK
-	#N/A	37.6332	5.58847	-2.75148	-4.30423	0.223	0.319353	XLOC_002146	XLOC_002146	-	C8118547:112-543		q1	q2	OK
Lus10039030	receptor-like protein kinase-like	3.25525	0.483999	-2.74969	-3.69238	5e-05	0.000268796	XLOC_027380	XLOC_027380	Lus10039030.g	scaffold34:1324575-1328072		q1	q2	OK
Lus10036958	conserved protein similar to XP_002513329	0.189809	0.0282417	-2.74864	0	1	1	XLOC_024893	XLOC_024893	Lus10036958.g	scaffold31:1395489-1399075		q1	q2	NOTEST
Lus10037371	histone h2b	1632.58	243.066	-2.74773	-3.66862	5e-05	0.000268796	XLOC_033688	XLOC_033688	Lus10037371.g	scaffold462:1531656-1534861		q1	q2	OK
Lus10019720	dna topoisomerase ii	86.678	12.9108	-2.74708	-5.95243	5e-05	0.000268796	XLOC_031879	XLOC_031879	Lus10019720.g	scaffold420:510910-517113		q1	q2	OK
Lus10034741	cyclops	5.28667	0.788023	-2.74605	-3.29418	5e-05	0.000268796	XLOC_040530	XLOC_040530	Lus10034741.g,Lus10034742.g	scaffold66:80924-85954		q1	q2	OK
Lus10007719	ap2 domain-containing transcription factor	169.654	25.3011	-2.74532	-5.83441	5e-05	0.000268796	XLOC_049148	XLOC_049148	Lus10007719.g	scaffold993:41777-44682		q1	q2	OK
Lus10001198	neutral ceramidase-like	1.31851	0.196675	-2.74503	-1.32665	0.07905	0.143238	XLOC_042250	XLOC_042250	Lus10001198.g	scaffold728:11525-12953		q1	q2	OK
Lus10018341	atp binding protein	8.76937	1.30851	-2.74454	-5.68983	5e-05	0.000268796	XLOC_012952	XLOC_012952	Lus10018341.g	scaffold163:665940-677188		q1	q2	OK
Lus10039944	alliin lyase	17.5254	2.6164	-2.74379	-4.56483	5e-05	0.000268796	XLOC_006865	XLOC_006865	Lus10039944.g	scaffold12:457179-460788		q1	q2	OK
Lus10020888	transducin wd40 domain-containing protein	26.6015	3.97404	-2.74283	-2.8222	0.0011	0.00408422	XLOC_041994	XLOC_041994	Lus10020888.g	scaffold711:436456-456965		q1	q2	OK
Lus10039650	ap2 domain-containing transcription factor	9.15107	1.36756	-2.74234	-4.36774	5e-05	0.000268796	XLOC_010960	XLOC_010960	Lus10039650.g	scaffold15:999888-1003768		q1	q2	OK
-	#N/A	518.987	77.5747	-2.74204	-2.83573	0.01155	0.0297201	XLOC_000433	XLOC_000433	-	C7746813:2-187		q1	q2	OK
Lus10042296	dna polymerase epsilon subunit 2-like	7.15072	1.06922	-2.74153	-3.43891	5e-05	0.000268796	XLOC_007945	XLOC_007945	Lus10042296.g	scaffold123:1600058-1603309		q1	q2	OK
Lus10043243	atofp8 ofp8	5.87249	0.878116	-2.74149	-2.7004	0.0023	0.00761752	XLOC_019036	XLOC_019036	Lus10043243.g	scaffold25:1985617-1986553		q1	q2	OK
Lus10035225	leucine-rich repeat receptor-like protein kinase	1.88925	0.282531	-2.74133	-1.65323	0.0515	0.101807	XLOC_032271	XLOC_032271	Lus10035225.g	scaffold43:1153674-1159271		q1	q2	OK
Lus10016691	dna mismatch repair protein	1.5011	0.224491	-2.7413	-1.36707	0.19805	0.291242	XLOC_046987	XLOC_046987	Lus10016691.g	scaffold903:65433-78826		q1	q2	OK
Lus10021513	major facilitator protein	0.576694	0.0862867	-2.74059	0	1	1	XLOC_039238	XLOC_039238	Lus10021513.g	scaffold612:793535-795041		q1	q2	NOTEST
Lus10031965	leucine-rich repeat receptor-like protein kinase	38.4956	5.76065	-2.74039	-6.14666	5e-05	0.000268796	XLOC_031641	XLOC_031641	Lus10031965.g	scaffold42:275894-280556		q1	q2	OK
Lus10039832	conserved protein similar to XP_002330636	27.162	4.06508	-2.74024	-3.60082	5e-05	0.000268796	XLOC_010845	XLOC_010845	Lus10039832.g	scaffold15:1821213-1821801		q1	q2	OK
Lus10021044	seed maturation protein lea 4	1.73141	0.259176	-2.73994	-1.04619	0.1106	0.186371	XLOC_011725	XLOC_011725	Lus10021044.g	scaffold155:259601-263451		q1	q2	OK
Lus10027209	conserved protein similar to XP_002510950	53.4209	8.00226	-2.73893	-5.22048	0.2239	0.320411	XLOC_034278	XLOC_034278	Lus10027209.g	scaffold472:308126-308300		q1	q2	OK
Lus10004038	condensin complex subunit	10.282	1.54108	-2.73811	-5.17486	5e-05	0.000268796	XLOC_044313	XLOC_044313	Lus10004038.g	scaffold808:19659-26329		q1	q2	OK
Lus10025223	leucine-rich repeat receptor-like protein kinase	30.0345	4.50574	-2.73678	-4.05074	5e-05	0.000268796	XLOC_026854	XLOC_026854	Lus10025223.g	scaffold339:50920-56980		q1	q2	OK
-	#N/A	23.9252	3.59023	-2.73638	-2.17939	0.01335	0.0335124	XLOC_000971	XLOC_000971	-	C7934747:1-300		q1	q2	OK
Lus10008103	mitotic cyclin a2-type	69.8929	10.4902	-2.7361	-6.21799	5e-05	0.000268796	XLOC_036409	XLOC_036409	Lus10008103.g	scaffold524:134849-138978		q1	q2	OK
-	#N/A	3.14474	0.472662	-2.73406	-0.271841	0.18025	0.270821	XLOC_031763	XLOC_031763	-	scaffold42:1030105-1047448		q1	q2	OK
Lus10010017	brct domain-containing protein	7.55449	1.13578	-2.73366	-4.54608	5e-05	0.000268796	XLOC_012985	XLOC_012985	Lus10010017.g	scaffold1630:302354-307176		q1	q2	OK
Lus10014315	dna (cytosine-5)-methyltransferase	18.938	2.84736	-2.73358	-5.66513	5e-05	0.000268796	XLOC_021049	XLOC_021049	Lus10014315.g	scaffold275:353695-359462		q1	q2	OK
Lus10031493	rubber elongation factor	7.66967	1.15431	-2.73213	-3.09627	0.00075	0.00292526	XLOC_045939	XLOC_045939	Lus10031493.g	scaffold863:544376-550138		q1	q2	OK
-	#N/A	3909.01	588.577	-2.7315	-2.91588	0.00265	0.00859721	XLOC_000116	XLOC_000116	-	C7492061:0-132		q1	q2	OK
Lus10036933	amino acid transporter	9.88339	1.48921	-2.73046	-1.65871	0.04935	0.0983598	XLOC_024691	XLOC_024691	Lus10036933.g	scaffold31:1280495-1289129		q1	q2	OK
Lus10001881	u-box domain-containing protein 7-like	6.23876	0.940323	-2.73003	-3.26114	0.0003	0.00132802	XLOC_037936	XLOC_037936	Lus10001881.g	scaffold579:2692-5259		q1	q2	OK
Lus10020154	replicon protein a2	11.356	1.71266	-2.72914	-3.24164	0.00015	0.000724673	XLOC_032901	XLOC_032901	Lus10020154.g	scaffold454:324295-326398		q1	q2	OK
Lus10003804	conserved protein similar to XP_002520571	14.1853	2.13941	-2.72912	-2.93362	0.0009	0.00343081	XLOC_040403	XLOC_040403	Lus10003804.g	scaffold654:48909-50463		q1	q2	OK
Lus10016249	acyl-CoA oxidase acx3	0.839381	0.126667	-2.72829	0	1	1	XLOC_048185	XLOC_048185	Lus10016249.g	scaffold947:462355-466286		q1	q2	NOTEST
-	#N/A	36.0038	5.43484	-2.72784	-4.85222	5e-05	0.000268796	XLOC_004204	XLOC_004204	-	scaffold101:219213-220339		q1	q2	OK
Lus10034296	transcription factor perianthia	22.7699	3.44208	-2.72578	-5.40178	5e-05	0.000268796	XLOC_024996	XLOC_024996	Lus10034296.g	scaffold310:463517-467089		q1	q2	OK
-	#N/A	21.14	3.1984	-2.72455	-3.7286	5e-05	0.000268796	XLOC_003621	XLOC_003621	-	C8304753:0-1377		q1	q2	OK
Lus10026234	transcriptional factor b3 family protein	0.24175	0.0366012	-2.72356	0	1	1	XLOC_046527	XLOC_046527	Lus10026234.g	scaffold898:255490-258585		q1	q2	NOTEST
Lus10031596	s-locus lectin protein kinase family protein	2.26651	0.343206	-2.72332	-0.578822	0.35245	0.451755	XLOC_045831	XLOC_045831	Lus10031596.g	scaffold863:1022613-1027900		q1	q2	OK
-	#N/A	22.5231	3.41122	-2.72304	-1.7646	0.04505	0.0914312	XLOC_049115	XLOC_049115	-	scaffold989:38683-38942		q1	q2	OK
Lus10011384	cytochrome p450	1.49532	0.22677	-2.72115	-1.22765	0.0249	0.0562659	XLOC_042690	XLOC_042690	Lus10011384.g	scaffold744:274007-275546		q1	q2	OK
Lus10039065	conserved protein similar to XP_003594272	19.4003	2.94533	-2.71958	-2.05016	0.01595	0.038861	XLOC_027151	XLOC_027151	Lus10039065.g	scaffold34:1463120-1463429		q1	q2	OK
Lus10018733	receptor kinase	56.4002	8.5688	-2.71854	-5.84343	5e-05	0.000268796	XLOC_033315	XLOC_033315	Lus10018733.g	scaffold461:448208-451808		q1	q2	OK
Lus10039205	component of smc5 6 dna repair complex	17.7813	2.70286	-2.7178	-4.55167	5e-05	0.000268796	XLOC_027465	XLOC_027465	Lus10039205.g	scaffold34:2096848-2099295		q1	q2	OK
Lus10021309	conserved protein similar to XP_002323415	9.09946	1.38421	-2.71672	-1.4606	0.01175	0.0301159	XLOC_005644	XLOC_005644	Lus10021309.g	scaffold1123:471678-478360		q1	q2	OK
Lus10008479	phosphoethanolamine phosphocholine	1.22476	0.186361	-2.71633	-1.40026	0.0769	0.139993	XLOC_044870	XLOC_044870	Lus10008479.g	scaffold835:13852-15948		q1	q2	OK
-	#N/A	2304.42	350.879	-2.71536	-3.9303	5e-05	0.000268796	XLOC_000283	XLOC_000283	-	C7645577:0-164		q1	q2	OK
-	#N/A	12.5541	1.91221	-2.71484	-3.08766	0.0007	0.00275876	XLOC_030617	XLOC_030617	-	scaffold4020:0-822		q1	q2	OK
Lus10022450	mitochondrial import inner membrane translocase subunit tim8	28.8105	4.38999	-2.71431	-3.18991	0.0471	0.0947657	XLOC_030178	XLOC_030178	Lus10022450.g	scaffold38:593284-593966		q1	q2	OK
-	#N/A	7.84865	1.196	-2.71423	-1.9302	0.02325	0.0531403	XLOC_037271	XLOC_037271	-	scaffold5575:1576-1976		q1	q2	OK
Lus10035781	heat shock protein 70	3.5229	0.537018	-2.71372	-3.10053	0.0005	0.00206568	XLOC_034054	XLOC_034054	Lus10035781.g	scaffold464:1329545-1332363		q1	q2	OK
Lus10005270	histone h3	995.141	151.735	-2.71335	-5.8574	5e-05	0.000268796	XLOC_005245	XLOC_005245	Lus10005270.g	scaffold109:36123-36534		q1	q2	OK
Lus10031674	cytochrome p450	0.17605	0.0268451	-2.71325	0	1	1	XLOC_043915	XLOC_043915	Lus10031674.g	scaffold783:158680-160279		q1	q2	NOTEST
Lus10036226	zinc-binding protein	14.2312	2.17331	-2.71109	-2.95122	0.0002	0.00093316	XLOC_020207	XLOC_020207	Lus10036226.g	scaffold27:267176-270423		q1	q2	OK
Lus10012218	protein phosphatase-	0.452243	0.0690766	-2.71083	0	1	1	XLOC_020808	XLOC_020808	Lus10012218.g	scaffold273:41403-43009		q1	q2	NOTEST
Lus10016802	conserved protein similar to XP_002310575	10.6337	1.62423	-2.71082	-3.5928	5e-05	0.000268796	XLOC_047111	XLOC_047111	Lus10016802.g	scaffold903:565553-567689		q1	q2	OK
Lus10028793	#N/A	15.0969	2.30808	-2.70948	-0.900616	0.30395	0.401652	XLOC_036781	XLOC_036781	Lus10028793.g	scaffold540:302056-306420		q1	q2	OK
-	#N/A	20.7959	3.17975	-2.70932	-2.34469	0.0055	0.0159278	XLOC_003475	XLOC_003475	-	C8279799:729-1174		q1	q2	OK
Lus10014981	shortage in chiasmata 1	0.46046	0.070419	-2.70904	0	1	1	XLOC_015920	XLOC_015920	Lus10014981.g	scaffold2022:348406-353811		q1	q2	NOTEST
Lus10030514	heavy-metal-associated domain--containing protein	52.082	7.97003	-2.70813	-4.79303	5e-05	0.000268796	XLOC_047617	XLOC_047617	Lus10030514.g	scaffold917:512022-515057		q1	q2	OK
Lus10004295	dna methyltransferase	16.4708	2.52097	-2.70785	-5.99427	5e-05	0.000268796	XLOC_014800	XLOC_014800	Lus10004295.g	scaffold1884:122899-129252		q1	q2	OK
Lus10028231	transcription factor hbp-	1.66372	0.254853	-2.70668	-1.48817	0.1125	0.188774	XLOC_026312	XLOC_026312	Lus10028231.g	scaffold327:723648-724338		q1	q2	OK
-	#N/A	4274.21	655.276	-2.70548	-36.2778	0.17555	0.265685	XLOC_000004	XLOC_000004	-	C7291011:2-103		q1	q2	OK
Lus10041515	set domain protein	26.6152	4.08328	-2.70445	-2.53763	0.0015	0.00531666	XLOC_020600	XLOC_020600	Lus10041515.g	scaffold272:467681-478268		q1	q2	OK
Lus10042912	protein kinase g11a-like	25.0389	3.84273	-2.70397	-3.40226	0.00025	0.0011337	XLOC_041131	XLOC_041131	Lus10042912.g	scaffold67:2732633-2733158		q1	q2	OK
-	#N/A	21.2811	3.2662	-2.70389	-1.19107	0.2908	0.388745	XLOC_037032	XLOC_037032	-	scaffold546:272277-275841		q1	q2	OK
-	#N/A	6.0794	0.93358	-2.70308	-1.79174	0.1836	0.274817	XLOC_002142	XLOC_002142	-	C8117789:9-371		q1	q2	OK
-	#N/A	0.933835	0.143442	-2.7027	0	1	1	XLOC_015415	XLOC_015415	-	scaffold196:971476-972547		q1	q2	NOTEST
Lus10022810	conserved protein similar to XP_003531086	33.0945	5.09227	-2.70021	-2.00841	0.0187	0.0443408	XLOC_044105	XLOC_044105	Lus10022810.g	scaffold8:215509-216850		q1	q2	OK
Lus10026140	epoxide hydrolase	3.25831	0.501714	-2.69919	-2.1084	0.02315	0.0529861	XLOC_025765	XLOC_025765	Lus10026140.g	scaffold319:853829-855677		q1	q2	OK
Lus10032943	conserved protein similar to XP_002334045	0.377846	0.0581853	-2.69907	0	1	1	XLOC_036025	XLOC_036025	Lus10032943.g	scaffold51:368869-370492		q1	q2	NOTEST
Lus10021481	prd1-like	0.848127	0.130656	-2.6985	0	1	1	XLOC_039218	XLOC_039218	Lus10021481.g	scaffold612:655356-660491		q1	q2	NOTEST
Lus10020787	acyl:coa ligase acetate-coa synthetase-like protein	15.7848	2.43259	-2.69798	-4.73714	5e-05	0.000268796	XLOC_024062	XLOC_024062	Lus10020787.g	scaffold303:691178-692936		q1	q2	OK
Lus10028795	dna replication licensing factor mcm4	14.7263	2.27138	-2.69675	-5.08283	5e-05	0.000268796	XLOC_036671	XLOC_036671	Lus10028795.g	scaffold540:309757-314526		q1	q2	OK
Lus10011109	galactose oxidase	0.706791	0.109028	-2.69658	0	1	1	XLOC_011789	XLOC_011789	Lus10011109.g	scaffold1558:129058-130925		q1	q2	NOTEST
-	#N/A	3.46068	0.534051	-2.696	-2.3752	0.0052	0.0152052	XLOC_011525	XLOC_011525	-	scaffold1533:14448-16193		q1	q2	OK
Lus10011660	aberrant testa shape protein transcription factor	8.70046	1.34509	-2.69339	-3.37926	5e-05	0.000268796	XLOC_004081	XLOC_004081	Lus10011660.g	scaffold10:217070-221881		q1	q2	OK
Lus10042967	dna mismatch repair protein	6.58036	1.01738	-2.69331	-4.3169	5e-05	0.000268796	XLOC_018622	XLOC_018622	Lus10042967.g	scaffold25:345104-351994		q1	q2	OK
-	#N/A	14.7722	2.28413	-2.69317	-3.25542	0.0001	0.000505029	XLOC_026832	XLOC_026832	-	scaffold338:269806-272441		q1	q2	OK
Lus10000645	dna binding protein	3.40581	0.526835	-2.69257	-3.81281	5e-05	0.000268796	XLOC_022393	XLOC_022393	Lus10000645.g	scaffold2857:18799-25193		q1	q2	OK
Lus10009659	dyad	0.117467	0.0181712	-2.69252	0	1	1	XLOC_013511	XLOC_013511	Lus10009659.g	scaffold169:234620-237947		q1	q2	NOTEST
-	#N/A	12.9124	1.99954	-2.69102	-3.18082	0.00015	0.000724673	XLOC_002905	XLOC_002905	-	C8208647:2-815		q1	q2	OK
Lus10018063	amidophosphoribosyltransferase	4.97825	0.771713	-2.6895	-1.52164	0.0583	0.112629	XLOC_041441	XLOC_041441	Lus10018063.g	scaffold687:533369-533780		q1	q2	OK
Lus10033417	polygalacturonase-1 non-catalytic subunit beta	8.0043	1.24107	-2.6892	-3.81051	5e-05	0.000268796	XLOC_035397	XLOC_035397	Lus10033417.g	scaffold488:1242435-1244794		q1	q2	OK
Lus10026305	armadillo beta-catenin repeat family protein	0.357814	0.0554792	-2.68919	0	1	1	XLOC_046559	XLOC_046559	Lus10026305.g	scaffold898:565622-573662		q1	q2	NOTEST
Lus10001720	conserved protein similar to XP_002884485	0.847375	0.131397	-2.68907	0	1	1	XLOC_042318	XLOC_042318	Lus10001720.g	scaffold731:46788-52652		q1	q2	NOTEST
Lus10041588	ankyrin repeat domain-containing protein	2.76786	0.429691	-2.6874	-2.979	0.0006	0.00241292	XLOC_020631	XLOC_020631	Lus10041588.g	scaffold272:811693-815911		q1	q2	OK
-	#N/A	2.8941	0.449737	-2.68596	-1.91712	0.01945	0.0458041	XLOC_044665	XLOC_044665	-	scaffold82:330992-331730		q1	q2	OK
-	#N/A	18.2531	2.83791	-2.68524	-2.26896	0.0077	0.0211605	XLOC_001678	XLOC_001678	-	C8056559:0-342		q1	q2	OK
Lus10028482	trna-specific adenosine deaminase	1.3479	0.209616	-2.68489	-0.651363	0.3568	0.45614	XLOC_030916	XLOC_030916	Lus10028482.g	scaffold413:854786-859050		q1	q2	OK
Lus10009683	minichromosome maintenance protein 2	17.623	2.74422	-2.68299	-5.46505	5e-05	0.000268796	XLOC_013526	XLOC_013526	Lus10009683.g	scaffold169:339665-347221		q1	q2	OK
Lus10027453	dna mismatch repair protein	1.10455	0.172152	-2.68171	-1.57067	0.02525	0.0569133	XLOC_048414	XLOC_048414	Lus10027453.g	scaffold96:416376-420833		q1	q2	OK
-	#N/A	40.5551	6.33009	-2.67959	-2.22343	0.0116	0.0298252	XLOC_001382	XLOC_001382	-	C8011816:1-377		q1	q2	OK
Lus10017197	conserved protein similar to XP_002333272	10.4044	1.62427	-2.67933	-1.37263	0.07075	0.131331	XLOC_006497	XLOC_006497	Lus10017197.g	scaffold117:108777-113334		q1	q2	OK
Lus10035111	lysosomal alpha-mannosidase	7.47257	1.16664	-2.67924	-2.73069	0.00275	0.0088615	XLOC_032211	XLOC_032211	Lus10035111.g	scaffold43:645251-656517		q1	q2	OK
Lus10040459	protein kinase family protein	1.41147	0.220451	-2.67867	-1.25628	0.0798	0.144254	XLOC_045322	XLOC_045322	Lus10040459.g	scaffold86:2017837-2019974		q1	q2	OK
-	#N/A	248.943	38.9284	-2.67692	-26.9305	0.22985	0.326916	XLOC_000170	XLOC_000170	-	C7544929:9-136		q1	q2	OK
Lus10020952	multidrug resistance	0.225951	0.0353889	-2.67464	0	1	1	XLOC_042020	XLOC_042020	Lus10020952.g	scaffold711:802435-806016		q1	q2	NOTEST
Lus10017480	conserved protein similar to XP_002327403	4.75476	0.744726	-2.67459	-3.22774	0.0002	0.00093316	XLOC_008289	XLOC_008289	Lus10017480.g	scaffold1253:160517-163343		q1	q2	OK
Lus10002033	cysteine-rich polycomb-like protein	20.6463	3.23572	-2.67372	-4.53604	5e-05	0.000268796	XLOC_049184	XLOC_049184	Lus10002033.g	scaffold996:79426-84459		q1	q2	OK
Lus10001471	condensin-2 complex subunit d3-like	9.80028	1.53855	-2.67126	-5.03799	5e-05	0.000268796	XLOC_009404	XLOC_009404	Lus10001471.g	scaffold1360:5435-10312		q1	q2	OK
Lus10029989	argonaute protein group	6.25316	0.982038	-2.67073	-4.28477	5e-05	0.000268796	XLOC_031182	XLOC_031182	Lus10029989.g	scaffold416:953232-959406		q1	q2	OK
-	#N/A	10.3548	1.62633	-2.67061	-2.01796	0.2002	0.293838	XLOC_002153	XLOC_002153	-	C8119281:28-541		q1	q2	OK
Lus10011353	gpi-anchored protein	114.387	17.9784	-2.66958	-0.476933	0.19285	0.285469	XLOC_042673	XLOC_042673	Lus10011353.g	scaffold744:129140-142370		q1	q2	OK
Lus10023846	ubiquitin-protein ligase zinc ion binding protein	6.38776	1.00457	-2.66873	-3.04409	0.0004	0.00170379	XLOC_014095	XLOC_014095	Lus10023846.g	scaffold177:145605-148491		q1	q2	OK
-	#N/A	335.989	52.8543	-2.66832	-25.9527	0.1951	0.287813	XLOC_000625	XLOC_000625	-	C7831613:1-234		q1	q2	OK
Lus10009562	serine carboxypeptidase-like 20-like isoform 1	2.83003	0.445428	-2.66755	-2.26354	5e-05	0.000268796	XLOC_009236	XLOC_009236	Lus10009562.g	scaffold1331:227218-233022		q1	q2	OK
Lus10021322	nitrilase 2	5.74042	0.904616	-2.66578	-3.45206	5e-05	0.000268796	XLOC_005649	XLOC_005649	Lus10021322.g	scaffold1123:524402-526580		q1	q2	OK
Lus10017715	targeting protein for xklp2	18.2818	2.88105	-2.66575	-5.39753	5e-05	0.000268796	XLOC_043409	XLOC_043409	Lus10017715.g	scaffold765:603580-608016		q1	q2	OK
Lus10009318	#N/A	1.33877	0.211088	-2.66499	-1.63859	0.04645	0.0937261	XLOC_025671	XLOC_025671	Lus10009318.g	scaffold318:296177-298462		q1	q2	OK
Lus10001704	methionyl-trna synthetase	2.48686	0.392193	-2.66469	-0.725978	0.0072	0.0199763	XLOC_040437	XLOC_040437	Lus10001704.g,Lus10001706.g	scaffold656:63600-77237		q1	q2	OK
-	#N/A	28.4616	4.4912	-2.66384	-2.7751	0.0011	0.00408422	XLOC_001711	XLOC_001711	-	C8060941:0-437		q1	q2	OK
Lus10003051	proline dehydrogenase	192.048	30.3271	-2.66278	-5.7519	5e-05	0.000268796	XLOC_046435	XLOC_046435	Lus10003051.g	scaffold888:38240-40093		q1	q2	OK
-	#N/A	18.1752	2.87232	-2.66169	-3.00362	0.02895	0.0637188	XLOC_000899	XLOC_000899	-	C7919681:6-288		q1	q2	OK
Lus10016437	fasciclin-like arabinogalactan protein	0.836333	0.132176	-2.66162	0	1	1	XLOC_014251	XLOC_014251	Lus10016437.g	scaffold179:587092-588460		q1	q2	NOTEST
Lus10005074	histone-binding protein rbbp4	71.8371	11.3606	-2.6607	-5.23437	5e-05	0.000268796	XLOC_015446	XLOC_015446	Lus10005074.g	scaffold1982:216902-219231		q1	q2	OK
Lus10031496	formin-like protein	6.24733	0.988116	-2.66049	-3.90382	5e-05	0.000268796	XLOC_045778	XLOC_045778	Lus10031496.g	scaffold863:566498-569188		q1	q2	OK
Lus10001737	serine threonine-protein phosphatase 7 long form homolog	4.99768	0.790597	-2.66025	-2.86549	0.0041	0.0124402	XLOC_037303	XLOC_037303	Lus10001737.g	scaffold561:33397-39237		q1	q2	OK
Lus10040849	histone h4	1081.49	171.177	-2.65946	-1.24076	0.0695	0.129487	XLOC_012030	XLOC_012030	Lus10040849.g	scaffold156:1820151-1848107		q1	q2	OK
Lus10005044	late embryogenesis abundant protein	1.71169	0.270952	-2.65931	-1.04881	0.22175	0.31802	XLOC_015453	XLOC_015453	Lus10005044.g	scaffold1982:78994-79408		q1	q2	OK
Lus10020059	homeobox-leucine zipper protein meristem l1	13.3096	2.10707	-2.65915	-5.07379	5e-05	0.000268796	XLOC_017811	XLOC_017811	Lus10020059.g	scaffold23:638319-644903		q1	q2	OK
Lus10008119	histone h3	42.4172	6.71731	-2.65869	-4.32467	5e-05	0.000268796	XLOC_036453	XLOC_036453	Lus10008119.g	scaffold524:221902-224225		q1	q2	OK
Lus10017771	cytochrome p450	13.619	2.15694	-2.65856	-4.19656	5e-05	0.000268796	XLOC_016593	XLOC_016593	Lus10017771.g	scaffold212:605527-608496		q1	q2	OK
Lus10029323	calmodulin binding	3.74543	0.593417	-2.65801	-1.45287	0.18465	0.276101	XLOC_028761	XLOC_028761	Lus10029323.g	scaffold360:671887-672217		q1	q2	OK
Lus10014648	l-type lectin-domain containing receptor kinase -like	1.47969	0.234599	-2.65703	-2.32577	0.00595	0.017003	XLOC_030583	XLOC_030583	Lus10014648.g	scaffold398:492103-494293		q1	q2	OK
Lus10019474	pentatricopeptide repeat-containing	5.0511	0.800989	-2.65674	-3.37002	0.0001	0.000505029	XLOC_047247	XLOC_047247	Lus10019474.g	scaffold906:384635-386537		q1	q2	OK
-	#N/A	23.1384	3.67211	-2.65561	-5.29657	0.21675	0.31299	XLOC_036627	XLOC_036627	-	scaffold54:19275-19476		q1	q2	OK
Lus10010952	serine-rich protein	27.556	4.37625	-2.6546	-3.79101	5e-05	0.000268796	XLOC_022433	XLOC_022433	Lus10010952.g	scaffold286:315873-320307		q1	q2	OK
Lus10001197	proliferating cell nuclear antigen	16.562	2.63043	-2.65451	-4.16472	5e-05	0.000268796	XLOC_042242	XLOC_042242	Lus10001197.g	scaffold728:6697-11262		q1	q2	OK
Lus10035943	atp binding protein	14.871	2.36237	-2.65419	-5.48744	5e-05	0.000268796	XLOC_043128	XLOC_043128	Lus10035943.g	scaffold76:378706-382725		q1	q2	OK
-	#N/A	7.27894	1.157	-2.65333	-2.28097	0.0292	0.064147	XLOC_001506	XLOC_001506	-	C8030387:1-399		q1	q2	OK
-	#N/A	13.4247	2.134	-2.65325	-2.36004	0.11205	0.188204	XLOC_000775	XLOC_000775	-	C7882657:3-261		q1	q2	OK
Lus10002432	brct domain-containing protein	4.52918	0.719978	-2.65323	-3.05957	0.0002	0.00093316	XLOC_049101	XLOC_049101	Lus10002432.g	scaffold989:72400-74512		q1	q2	OK
-	#N/A	1.97784	0.314752	-2.65164	-1.43203	0.0482	0.0965724	XLOC_002621	XLOC_002621	-	C8175777:7-699		q1	q2	OK
Lus10028863	cyanidin-3-o-glucoside 2-o-glucuronosyltransferase-like	0.19843	0.0316015	-2.65057	0	1	1	XLOC_036818	XLOC_036818	Lus10028863.g	scaffold540:608213-609602		q1	q2	NOTEST
-	#N/A	8.86075	1.41165	-2.65005	-2.07936	0.0157	0.0383875	XLOC_002738	XLOC_002738	-	C8188859:3-742		q1	q2	OK
Lus10004959	dna topoisomerase 3-alpha	11.8546	1.89026	-2.64879	-2.98786	5e-05	0.000268796	XLOC_021094	XLOC_021094	Lus10004959.g	scaffold2786:66745-74550		q1	q2	OK
Lus10000602	dna primase large subunit	19.8798	3.17471	-2.6466	-5.02522	5e-05	0.000268796	XLOC_040175	XLOC_040175	Lus10000602.g	scaffold645:13284-22735		q1	q2	OK
Lus10003590	pentatricopeptide repeat-containing	3.76819	0.602044	-2.64593	-3.11444	0.00015	0.000724673	XLOC_035136	XLOC_035136	Lus10003590.g	scaffold483:6130-8582		q1	q2	OK
Lus10018715	cyclin	18.7357	2.9938	-2.64574	-4.33836	5e-05	0.000268796	XLOC_033239	XLOC_033239	Lus10018715.g	scaffold461:355858-357641		q1	q2	OK
Lus10011209	chup1	0.595943	0.0952492	-2.6454	0	1	1	XLOC_009545	XLOC_009545	Lus10011209.g	scaffold1376:158573-167918		q1	q2	NOTEST
Lus10025956	f-box protein	2.16126	0.345663	-2.64444	-1.21292	0.1198	0.197884	XLOC_025786	XLOC_025786	Lus10025956.g	scaffold319:60159-62166		q1	q2	OK
Lus10008208	endoglucanase 17-like	6.04602	0.967303	-2.64395	-2.88483	5e-05	0.000268796	XLOC_012265	XLOC_012265	Lus10008208.g	scaffold157:40624-43233		q1	q2	OK
Lus10004663	pentatricopeptide repeat-containing	0.434006	0.0694904	-2.64283	0	1	1	XLOC_014545	XLOC_014545	Lus10004663.g	scaffold183:188037-191821		q1	q2	NOTEST
Lus10036655	pre-mrna cleavage complex ii protein family	8.25186	1.32151	-2.64253	-1.75981	0.07445	0.136524	XLOC_037587	XLOC_037587	Lus10036655.g	scaffold57:1677397-1683546		q1	q2	OK
Lus10033920	atp binding	0.413194	0.0661916	-2.6421	0	1	1	XLOC_017252	XLOC_017252	Lus10033920.g	scaffold222:1290078-1294092		q1	q2	NOTEST
Lus10041654	glutathione s-transferase	1.84343	0.295367	-2.64181	-1.51137	0.0921	0.161742	XLOC_020670	XLOC_020670	Lus10041654.g	scaffold272:1118640-1120061		q1	q2	OK
Lus10000955	dna replication complex gins protein psf2	2.13732	0.342578	-2.6413	-1.46465	0.0221	0.0509963	XLOC_047822	XLOC_047822	Lus10000955.g	scaffold920:57906-60036		q1	q2	OK
Lus10042722	conserved protein similar to XP_002300979	3.965	0.635607	-2.64111	-3.09201	0.0004	0.00170379	XLOC_041033	XLOC_041033	Lus10042722.g	scaffold67:1712167-1715373		q1	q2	OK
Lus10043111	conserved protein similar to XP_002532552	24.2156	3.88306	-2.64067	-2.61877	0.00325	0.0101843	XLOC_018972	XLOC_018972	Lus10043111.g	scaffold25:1220424-1228402		q1	q2	OK
Lus10010896	diacylglycerol kinase	0.917335	0.147129	-2.64037	0	1	1	XLOC_022451	XLOC_022451	Lus10010896.g	scaffold286:47696-52084		q1	q2	NOTEST
Lus10000929	histone h2a	331.908	53.2888	-2.63888	-5.88705	5e-05	0.000268796	XLOC_023899	XLOC_023899	Lus10000929.g	scaffold3001:52304-58165		q1	q2	OK
Lus10000315	dna binding protein	30.4575	4.89231	-2.63821	-4.83304	5e-05	0.000268796	XLOC_014836	XLOC_014836	Lus10000315.g	scaffold1889:8197-10127		q1	q2	OK
Lus10025688	kinesin heavy	15.595	2.5053	-2.63803	-4.2907	5e-05	0.000268796	XLOC_010257	XLOC_010257	Lus10025688.g	scaffold145:988648-1000320		q1	q2	OK
Lus10004132	"FRIGIDA, putative "	1.92129	0.30877	-2.63747	-1.77793	0.00255	0.00831341	XLOC_041951	XLOC_041951	Lus10004132.g,Lus10004133.g	scaffold709:120390-123801		q1	q2	OK
Lus10038631	conserved protein similar to XP_002308630	0.514015	0.0826611	-2.63653	0	1	1	XLOC_029104	XLOC_029104	Lus10038631.g	scaffold37:952295-953819		q1	q2	NOTEST
Lus10024803	receptor protein kinase-like protein	41.6876	6.70685	-2.63591	-3.01621	5e-05	0.000268796	XLOC_034499	XLOC_034499	Lus10024803.g,Lus10024804.g	scaffold473:81420-94404		q1	q2	OK
Lus10014343	transducin wd-40 repeat-containing protein	10.8488	1.74636	-2.63511	-1.23467	0.0977	0.169698	XLOC_020996	XLOC_020996	Lus10014343.g	scaffold275:463070-467902		q1	q2	OK
-	#N/A	2.99723	0.4826	-2.63473	-2.16934	0.0084	0.022734	XLOC_003273	XLOC_003273	-	C8253163:0-1013		q1	q2	OK
Lus10040593	cyclin-dependent kinase	79.2884	12.7677	-2.63461	-5.68134	5e-05	0.000268796	XLOC_011906	XLOC_011906	Lus10040593.g	scaffold156:570393-572249		q1	q2	OK
Lus10004032	leucine rich repeat receptor	6.09917	0.983835	-2.63212	-3.74099	5e-05	0.000268796	XLOC_006265	XLOC_006265	Lus10004032.g	scaffold1155:181293-184439		q1	q2	OK
-	#N/A	4.17898	0.674472	-2.63132	-2.59313	0.0033	0.0103185	XLOC_016707	XLOC_016707	-	scaffold216:386595-387984		q1	q2	OK
Lus10010359	spindle and kinetochore-associated protein 1 homolog	28.7025	4.63381	-2.63091	-4.42848	5e-05	0.000268796	XLOC_042363	XLOC_042363	Lus10010359.g	scaffold732:378716-381244		q1	q2	OK
Lus10028242	"endo-1,4-beta-xylanase a"	1.86083	0.300492	-2.63055	-2.72029	0.0014	0.00501878	XLOC_026317	XLOC_026317	Lus10028242.g	scaffold327:787756-791087		q1	q2	OK
-	#N/A	26.9077	4.34518	-2.63053	-1.52103	0.0475	0.0953617	XLOC_001834	XLOC_001834	-	C8080707:123-471		q1	q2	OK
Lus10004496	white-brown-complex abc transporter family	1.42381	0.230013	-2.62997	-2.03549	0.0212	0.0491982	XLOC_043461	XLOC_043461	Lus10004496.g	scaffold768:154539-156639		q1	q2	OK
Lus10016260	transcription initiation factor iib	0.3351	0.0541517	-2.62952	0	1	1	XLOC_048187	XLOC_048187	Lus10016260.g	scaffold947:512626-515115		q1	q2	NOTEST
Lus10042719	filament-like plant protein 3	6.903	1.11622	-2.6286	-4.08599	5e-05	0.000268796	XLOC_041031	XLOC_041031	Lus10042719.g	scaffold67:1695299-1699779		q1	q2	OK
Lus10024628	calcium binding protein	2.1394	0.346049	-2.62816	-3.09282	0.0001	0.000505029	XLOC_027984	XLOC_027984	Lus10024628.g	scaffold349:419799-427482		q1	q2	OK
Lus10017847	cell division cycle cofactor of apc complex	5.53843	0.897189	-2.62599	-1.27078	0.00285	0.00913692	XLOC_028082	XLOC_028082	Lus10017847.g,Lus10017848.g	scaffold35:310395-315326		q1	q2	OK
Lus10032901	conserved protein similar to XP_002263396	5.45987	0.884694	-2.62562	-2.3068	0.00615	0.017495	XLOC_035934	XLOC_035934	Lus10032901.g	scaffold51:125108-126278		q1	q2	OK
-	#N/A	1.24625	0.201984	-2.62527	-1.44561	0.04785	0.0959892	XLOC_045713	XLOC_045713	-	scaffold860:468237-469222		q1	q2	OK
Lus10031070	copper ion binding	2.76151	0.447782	-2.62459	-0.517877	0.45905	0.556065	XLOC_019924	XLOC_019924	Lus10031070.g	scaffold261:985034-986891		q1	q2	OK
Lus10022313	oligopeptide transporter opt family	1.31825	0.214015	-2.62284	-1.89238	0.0169	0.040782	XLOC_017455	XLOC_017455	Lus10022313.g	scaffold225:662226-665749		q1	q2	OK
Lus10006818	atp-dependent dna helicase 2 subunit ku70	20.3786	3.31331	-2.62071	-5.31153	5e-05	0.000268796	XLOC_041480	XLOC_041480	Lus10006818.g	scaffold689:217123-222278		q1	q2	OK
Lus10009508	conserved protein similar to XP_002324805	63.3215	10.2969	-2.62048	-4.09672	5e-05	0.000268796	XLOC_004145	XLOC_004145	Lus10009508.g,Lus10009509.g	scaffold1007:250567-253315		q1	q2	OK
Lus10027459	myb transcription factor	8.99345	1.46278	-2.62016	-2.96013	0.00055	0.00223999	XLOC_048327	XLOC_048327	Lus10027459.g	scaffold96:460114-462601		q1	q2	OK
Lus10002941	high mobility group family	3.21898	0.52357	-2.62015	-2.58675	0.0012	0.00439587	XLOC_004857	XLOC_004857	Lus10002941.g	scaffold1060:71993-76619		q1	q2	OK
Lus10026361	dna polymerase epsilon subunit 2-like	14.6011	2.37559	-2.61972	-4.63723	5e-05	0.000268796	XLOC_046586	XLOC_046586	Lus10026361.g	scaffold898:773711-777466		q1	q2	OK
Lus10018049	kinesin heavy	10.0716	1.63955	-2.61893	-5.04407	5e-05	0.000268796	XLOC_041432	XLOC_041432	Lus10018049.g	scaffold687:472663-478644		q1	q2	OK
Lus10016319	pectinesterase inhibitor	5.85607	0.953436	-2.61872	-2.07331	0.01015	0.0266787	XLOC_014191	XLOC_014191	Lus10016319.g	scaffold179:17690-18263		q1	q2	OK
Lus10041311	double-stranded rna-binding protein 2-like	0.341617	0.0556709	-2.61739	0	1	1	XLOC_021926	XLOC_021926	Lus10041311.g	scaffold280:1880529-1882534		q1	q2	NOTEST
Lus10038498	gibberellin 2-oxidase	12.5009	2.03903	-2.61607	-2.78273	0.0007	0.00275876	XLOC_021493	XLOC_021493	Lus10038498.g	scaffold28:1636692-1637394		q1	q2	OK
-	#N/A	11.9643	1.95232	-2.61547	-1.20942	0.1423	0.226251	XLOC_001202	XLOC_001202	-	C7984045:0-333		q1	q2	OK
Lus10018661	p-loop containing nucleoside triphosphate hydrolase-like protein	11.9706	1.95415	-2.61488	-4.80106	5e-05	0.000268796	XLOC_033276	XLOC_033276	Lus10018661.g	scaffold461:66575-71691		q1	q2	OK
-	#N/A	3.86157	0.630433	-2.61477	-1.70806	0.1241	0.203431	XLOC_003542	XLOC_003542	-	C8291665:237-1166		q1	q2	OK
Lus10000399	rop guanine nucleotide exchange factor 1-like	41.9007	6.84266	-2.61434	-5.53415	5e-05	0.000268796	XLOC_017595	XLOC_017595	Lus10000399.g	scaffold2254:21127-23625		q1	q2	OK
Lus10032637	conserved protein similar to XP_002532552	28.3973	4.6426	-2.61275	-2.56676	0.00285	0.00913692	XLOC_009809	XLOC_009809	Lus10032637.g	scaffold140:1150379-1162287		q1	q2	OK
-	#N/A	1.1527	0.188458	-2.61269	-1.36384	0.1258	0.205541	XLOC_014353	XLOC_014353	-	scaffold180:134983-136198		q1	q2	OK
-	#N/A	7.33034	1.20026	-2.61053	-2.2547	0.03085	0.0671789	XLOC_002266	XLOC_002266	-	C8133737:190-581		q1	q2	OK
Lus10026772	geranylgeranyl reductase	2.78483	0.456126	-2.61009	-1.23584	0.1451	0.229725	XLOC_028870	XLOC_028870	Lus10026772.g	scaffold361:509552-509927		q1	q2	OK
Lus10010672	arm repeat protein	16.1364	2.64418	-2.60943	-4.86364	5e-05	0.000268796	XLOC_020948	XLOC_020948	Lus10010672.g	scaffold274:225588-228404		q1	q2	OK
-	#N/A	22.7629	3.7303	-2.60932	-2.62787	0.0026	0.00845489	XLOC_001469	XLOC_001469	-	C8024843:5-393		q1	q2	OK
Lus10022441	11-beta-hydroxysteroid dehydrogenase-like	0.209922	0.0344183	-2.60861	0	1	1	XLOC_030257	XLOC_030257	Lus10022441.g	scaffold38:555874-562471		q1	q2	NOTEST
Lus10024879	cdt1-like protein chloroplastic-like	14.6608	2.40375	-2.6086	-3.5596	5e-05	0.000268796	XLOC_034636	XLOC_034636	Lus10024879.g	scaffold473:533834-536641		q1	q2	OK
Lus10020688	leucine-rich repeat receptor-like protein kinase	4.63775	0.76084	-2.60776	-2.82526	5e-05	0.000268796	XLOC_024095	XLOC_024095	Lus10020688.g	scaffold303:195877-198689		q1	q2	OK
Lus10017214	nucleolar protein	103.389	16.9682	-2.60717	-6.04728	5e-05	0.000268796	XLOC_006571	XLOC_006571	Lus10017214.g	scaffold117:205872-208185		q1	q2	OK
-	#N/A	1.53684	0.252281	-2.60686	-1.41687	0.1158	0.19293	XLOC_045040	XLOC_045040	-	scaffold858:16269-17408		q1	q2	OK
-	#N/A	1.26498	0.207797	-2.60587	-0.975217	0.2449	0.343538	XLOC_044044	XLOC_044044	-	scaffold783:1024599-1024999		q1	q2	OK
Lus10017607	conserved protein similar to XP_002305171	1.7322	0.28459	-2.60565	-1.03045	0.17765	0.267722	XLOC_043357	XLOC_043357	Lus10017607.g	scaffold765:183399-188878		q1	q2	OK
Lus10002118	conserved protein similar to XP_002298767	9.86297	1.62045	-2.60563	-2.79187	0.0002	0.00093316	XLOC_004791	XLOC_004791	Lus10002118.g	scaffold1052:62562-66386		q1	q2	OK
Lus10007022	cell cycle regulated microtubule associated protein	16.4316	2.70155	-2.60462	-4.89996	5e-05	0.000268796	XLOC_016475	XLOC_016475	Lus10007022.g	scaffold2103:170344-177347		q1	q2	OK
-	#N/A	1.15864	0.190682	-2.60319	0	1	1	XLOC_002873	XLOC_002873	-	C8204149:202-620		q1	q2	NOTEST
Lus10007240	epidermal patterning factor-like protein	2.15599	0.355001	-2.60245	-1.48182	0.30625	0.403962	XLOC_026843	XLOC_026843	Lus10007240.g	scaffold338:234845-237876		q1	q2	OK
Lus10006346	f-box fbd lrr-repeat protein	0.230139	0.0378994	-2.60226	0	1	1	XLOC_005062	XLOC_005062	Lus10006346.g	scaffold1072:225282-226671		q1	q2	NOTEST
Lus10020386	conserved protein similar to XP_002512606	0.789043	0.13	-2.6016	0	1	1	XLOC_040138	XLOC_040138	Lus10020386.g	scaffold641:660425-661205		q1	q2	NOTEST
-	#N/A	104.587	17.2375	-2.60108	-19.4321	0.22845	0.325364	XLOC_000258	XLOC_000258	-	C7628453:10-157		q1	q2	OK
Lus10040161	h aca ribonucleoprotein complex subunit 2-like protein	269.39	44.4035	-2.60095	-5.6098	5e-05	0.000268796	XLOC_045402	XLOC_045402	Lus10040161.g	scaffold86:496230-497504		q1	q2	OK
Lus10003704	conserved protein similar to XP_002314774	0.365678	0.0602915	-2.60055	0	1	1	XLOC_004714	XLOC_004714	Lus10003704.g	scaffold1042:103384-105232		q1	q2	NOTEST
Lus10026060	mitochondrial glycoprotein family protein	7.37164	1.21602	-2.59982	-2.64134	0.00135	0.00487022	XLOC_025851	XLOC_025851	Lus10026060.g	scaffold319:514802-516249		q1	q2	OK
Lus10017450	conserved protein similar to XP_002316417	2.17585	0.35906	-2.59929	-1.72122	0.0316	0.0685001	XLOC_008328	XLOC_008328	Lus10017450.g	scaffold1253:18492-20324		q1	q2	OK
-	#N/A	2.38049	0.392944	-2.59886	-1.72777	0.0317	0.0686712	XLOC_002935	XLOC_002935	-	C8212049:32-824		q1	q2	OK
Lus10014753	myosin-h heavy chain-like	0.334303	0.0552423	-2.59731	0	1	1	XLOC_038034	XLOC_038034	Lus10014753.g	scaffold584:511925-518424		q1	q2	NOTEST
Lus10003293	plant-specific domain tigr01589 family protein	199.004	32.9061	-2.59637	-1.15296	0.0029	0.00926573	XLOC_043251	XLOC_043251	Lus10003293.g	scaffold762:51028-54881		q1	q2	OK
-	#N/A	3.49917	0.579562	-2.59398	-2.16859	0.00795	0.0217376	XLOC_003089	XLOC_003089	-	C8231839:20-911		q1	q2	OK
Lus10005116	#N/A	1.8873	0.312604	-2.59392	-1.72589	0.0317	0.0686712	XLOC_044959	XLOC_044959	Lus10005116.g	scaffold846:18737-20019		q1	q2	OK
Lus10024023	flavine-containing monoxygenase	0.250551	0.0415249	-2.59306	0	1	1	XLOC_028270	XLOC_028270	Lus10024023.g	scaffold353:84775-86271		q1	q2	NOTEST
Lus10019972	ice binding protein	8.47424	1.40474	-2.59278	-1.86283	0.1178	0.195463	XLOC_017769	XLOC_017769	Lus10019972.g	scaffold23:176321-178791		q1	q2	OK
Lus10006436	mitotic spindle checkpoint protein mad2	56.7837	9.41574	-2.59233	-4.57342	5e-05	0.000268796	XLOC_042596	XLOC_042596	Lus10006436.g	scaffold743:94954-96413		q1	q2	OK
Lus10031803	protection of telomeres 1 protein	8.107	1.34445	-2.59215	-2.14111	0.00305	0.00966831	XLOC_043855	XLOC_043855	Lus10031803.g	scaffold783:772507-776531		q1	q2	OK
Lus10013229	conserved protein similar to XP_002306974	33.117	5.49319	-2.59186	-4.06601	5e-05	0.000268796	XLOC_029430	XLOC_029430	Lus10013229.g	scaffold372:174368-175115		q1	q2	OK
-	#N/A	8.46932	1.40679	-2.58984	-1.95589	0.18405	0.275353	XLOC_001044	XLOC_001044	-	C7952719:37-294		q1	q2	OK
Lus10041587	sister chromatid cohesion 1 protein 2	7.38864	1.22738	-2.58973	-4.26845	5e-05	0.000268796	XLOC_020630	XLOC_020630	Lus10041587.g	scaffold272:805950-810735		q1	q2	OK
Lus10016201	conserved protein similar to XP_002323361	16.238	2.69769	-2.58958	-4.71572	5e-05	0.000268796	XLOC_048160	XLOC_048160	Lus10016201.g	scaffold947:177619-181575		q1	q2	OK
Lus10020576	dna polymerase epsilon catalytic subunit a	5.3633	0.891035	-2.58957	-2.27278	0.00505	0.014827	XLOC_043488	XLOC_043488	Lus10020576.g	scaffold77:362685-383861		q1	q2	OK
Lus10028654	cytochrome p450	0.682124	0.11348	-2.58759	0	1	1	XLOC_027690	XLOC_027690	Lus10028654.g	scaffold346:627732-629256		q1	q2	NOTEST
Lus10034262	rna-dependent rna polymerase 1	0.772875	0.128677	-2.58648	0	1	1	XLOC_024979	XLOC_024979	Lus10034262.g	scaffold310:304762-306132		q1	q2	NOTEST
Lus10005896	histone h4	1260.92	210.293	-2.58401	-5.46226	5e-05	0.000268796	XLOC_006314	XLOC_006314	Lus10005896.g	scaffold1158:229239-229551		q1	q2	OK
Lus10025436	conserved protein similar to XP_002522507	3.78298	0.631286	-2.58316	-2.62329	0.0008	0.00309402	XLOC_033183	XLOC_033183	Lus10025436.g	scaffold46:681623-683981		q1	q2	OK
Lus10000708	lipase class 3 family protein	9.21982	1.53878	-2.58295	-4.11707	5e-05	0.000268796	XLOC_017056	XLOC_017056	Lus10000708.g	scaffold2174:29803-37189		q1	q2	OK
Lus10035367	rad1-like protein	1.01329	0.16926	-2.58174	0	1	1	XLOC_011234	XLOC_011234	Lus10035367.g	scaffold151:454132-456670		q1	q2	NOTEST
Lus10029716	wd-repeat protein	1.81816	0.303768	-2.58144	-1.2096	0.14555	0.230265	XLOC_031426	XLOC_031426	Lus10029716.g	scaffold418:830877-832226		q1	q2	OK
Lus10035331	argonaute	11.8676	1.98288	-2.58137	-3.11188	0.0001	0.000505029	XLOC_011214	XLOC_011214	Lus10035331.g	scaffold151:274263-280604		q1	q2	OK
Lus10004502	histone h2a	22.4183	3.74659	-2.58103	-1.79572	0.01005	0.0264527	XLOC_043462	XLOC_043462	Lus10004502.g	scaffold768:183747-187245		q1	q2	OK
Lus10024557	cpd photolyase	1.93934	0.324142	-2.58087	-2.131	0.01155	0.0297201	XLOC_027860	XLOC_027860	Lus10024557.g	scaffold349:25257-27562		q1	q2	OK
-	#N/A	2.31215	0.386724	-2.57986	-1.58424	0.0498	0.0991245	XLOC_003318	XLOC_003318	-	C8258909:66-1044		q1	q2	OK
Lus10034000	receptor-like cytosolic serine threonine-protein kinase rbk2-like	0.550258	0.0920652	-2.57938	0	1	1	XLOC_023158	XLOC_023158	Lus10034000.g	scaffold292:436110-440024		q1	q2	NOTEST
Lus10017925	3'-N-debenzoyl-2'-deoxytaxol N-benzoyltransferase	1.19125	0.199397	-2.57876	-1.78467	0.0274	0.0608866	XLOC_006327	XLOC_006327	Lus10017925.g	scaffold116:551949-554268		q1	q2	OK
Lus10031442	serine threonine-protein kinase	3.43732	0.575654	-2.57801	-2.89703	0.0005	0.00206568	XLOC_045756	XLOC_045756	Lus10031442.g	scaffold863:353327-357576		q1	q2	OK
Lus10011067	dna binding protein	12.4992	2.09365	-2.57774	-3.62837	5e-05	0.000268796	XLOC_004512	XLOC_004512	Lus10011067.g	scaffold1035:423800-425574		q1	q2	OK
Lus10037696	dna excision repair protein ercc-6-like	24.3207	4.07418	-2.57761	-5.81199	5e-05	0.000268796	XLOC_015129	XLOC_015129	Lus10037696.g	scaffold196:1110664-1117432		q1	q2	OK
-	#N/A	1.8838	0.316044	-2.57545	-1.39242	0.0487	0.097362	XLOC_036892	XLOC_036892	-	scaffold540:22529-23219		q1	q2	OK
Lus10031218	yela protein gb	76.2348	12.805	-2.57374	-5.70319	5e-05	0.000268796	XLOC_048718	XLOC_048718	Lus10031218.g	scaffold977:645756-647764		q1	q2	OK
-	#N/A	52.9934	8.90435	-2.57323	-5.61818	5e-05	0.000268796	XLOC_007894	XLOC_007894	-	scaffold123:1160381-1163367		q1	q2	OK
Lus10009588	dctp pyrophosphatase 1-like	9.26138	1.55746	-2.57203	-1.99571	0.01375	0.0343697	XLOC_009283	XLOC_009283	Lus10009588.g	scaffold1331:337256-339017		q1	q2	OK
Lus10025304	bipolar kinesin krp-130	9.9471	1.67323	-2.57164	-4.83552	5e-05	0.000268796	XLOC_026888	XLOC_026888	Lus10025304.g	scaffold339:485293-491255		q1	q2	OK
Lus10008589	plant-specific domain tigr01568 family protein	2.26575	0.381324	-2.5709	-1.8883	0.02475	0.055994	XLOC_013411	XLOC_013411	Lus10008589.g	scaffold1686:40816-41749		q1	q2	OK
Lus10031450	aspartyl protease family protein	0.197745	0.0332865	-2.57063	0	1	1	XLOC_045916	XLOC_045916	Lus10031450.g	scaffold863:384973-387169		q1	q2	NOTEST
-	#N/A	1.42724	0.240418	-2.56961	-1.97048	0.0222	0.0511974	XLOC_011320	XLOC_011320	-	scaffold151:989178-990713		q1	q2	OK
Lus10037922	bifunctional polynucleotide phosphatase kinase	5.51192	0.929056	-2.56872	-1.20118	0.0586	0.113062	XLOC_034893	XLOC_034893	Lus10037922.g	scaffold475:355639-366564		q1	q2	OK
Lus10026880	early nodulin-like protein	249.53	42.0626	-2.5686	-5.7899	5e-05	0.000268796	XLOC_040235	XLOC_040235	Lus10026880.g	scaffold651:336971-337651		q1	q2	OK
-	#N/A	51.1748	8.63088	-2.56786	-7.65552	0.23225	0.329598	XLOC_000362	XLOC_000362	-	C7705059:6-177		q1	q2	OK
Lus10003232	amino acid permease-like protein	1.3596	0.229323	-2.56772	-2.00059	0.0111	0.0287521	XLOC_017385	XLOC_017385	Lus10003232.g	scaffold2239:22913-25224		q1	q2	OK
Lus10029842	conserved protein similar to XP_002318950	65.4784	11.0465	-2.56743	-5.85747	5e-05	0.000268796	XLOC_030985	XLOC_030985	Lus10029842.g	scaffold416:278364-284907		q1	q2	OK
-	#N/A	0.473143	0.0798218	-2.56742	0	1	1	XLOC_038387	XLOC_038387	-	scaffold59:460601-461274		q1	q2	NOTEST
-	#N/A	2.33224	0.393564	-2.56705	-1.39934	0.0481	0.096399	XLOC_003059	XLOC_003059	-	C8227995:165-861		q1	q2	OK
Lus10027790	GDSL esterase lipase	2.54091	0.428906	-2.56661	-0.455018	0.05045	0.100168	XLOC_005990	XLOC_005990	Lus10027790.g,Lus10027793.g	scaffold1143:388980-408102		q1	q2	OK
Lus10042926	odr-4 homolog	2.27561	0.384328	-2.56585	-2.29238	0.0031	0.00979563	XLOC_040917	XLOC_040917	Lus10042926.g	scaffold67:2842424-2845485		q1	q2	OK
-	#N/A	1.67782	0.283435	-2.56549	-1.31244	0.07965	0.144048	XLOC_003024	XLOC_003024	-	C8223199:87-814		q1	q2	OK
Lus10022508	metal ion binding	31.3088	5.29507	-2.56385	-2.42749	0.0022	0.00733715	XLOC_030299	XLOC_030299	Lus10022508.g	scaffold38:859978-863736		q1	q2	OK
Lus10026890	conserved protein similar to XP_002308712	1.79529	0.30398	-2.56217	-2.0449	0.0044	0.0132018	XLOC_040333	XLOC_040333	Lus10026890.g	scaffold651:395623-398680		q1	q2	OK
Lus10043223	conserved protein similar to CBI28050	12.3047	2.08394	-2.56183	-5.14583	5e-05	0.000268796	XLOC_019027	XLOC_019027	Lus10043223.g	scaffold25:1865711-1871752		q1	q2	OK
Lus10030371	zinc finger ccch domain-containing protein 31	8.21173	1.3908	-2.56177	-4.38586	5e-05	0.000268796	XLOC_017022	XLOC_017022	Lus10030371.g	scaffold217:1074849-1085117		q1	q2	OK
-	#N/A	36.5175	6.18834	-2.56096	-4.10036	5e-05	0.000268796	XLOC_002964	XLOC_002964	-	C8214921:1-839		q1	q2	OK
Lus10029421	transcription factor e2f	14.0578	2.38342	-2.56026	-3.68601	5e-05	0.000268796	XLOC_028800	XLOC_028800	Lus10029421.g	scaffold360:1061243-1065111		q1	q2	OK
-	#N/A	7.09602	1.20348	-2.5598	-2.04938	0.1888	0.28097	XLOC_022269	XLOC_022269	-	scaffold280:1627574-1627840		q1	q2	OK
Lus10017606	#N/A	0.708678	0.120251	-2.55908	0	1	1	XLOC_043356	XLOC_043356	Lus10017606.g	scaffold765:179894-181401		q1	q2	NOTEST
Lus10022488	serine-threonine protein kinase	2.74028	0.465046	-2.55888	-1.3484	0.11145	0.187469	XLOC_030197	XLOC_030197	Lus10022488.g	scaffold38:793510-802058		q1	q2	OK
Lus10040055	cytochrome p450	0.394912	0.0670214	-2.55884	0	1	1	XLOC_007016	XLOC_007016	Lus10040055.g	scaffold12:1907508-1909957		q1	q2	NOTEST
-	#N/A	970.334	164.709	-2.55856	-1.58097	0.0471	0.0947657	XLOC_035174	XLOC_035174	-	scaffold4859:195-416		q1	q2	OK
Lus10001716	nucleolar protein	68.9746	11.7087	-2.55849	-5.85389	5e-05	0.000268796	XLOC_042315	XLOC_042315	Lus10001716.g	scaffold731:22620-25730		q1	q2	OK
-	#N/A	64.1726	10.9089	-2.55645	-2.86499	0.0012	0.00439587	XLOC_011603	XLOC_011603	-	scaffold1536:351159-351466		q1	q2	OK
Lus10041961	b3 domain-containing protein	1.54929	0.263585	-2.55526	-1.63034	0.02195	0.0507089	XLOC_007787	XLOC_007787	Lus10041961.g	scaffold123:135576-137657		q1	q2	OK
Lus10007081	conserved protein similar to XP_002518340	3.58064	0.609519	-2.55447	-2.47855	0.0029	0.00926573	XLOC_043643	XLOC_043643	Lus10007081.g	scaffold772:118873-120148		q1	q2	OK
Lus10000762	kinesin-like protein	46.3397	7.89149	-2.55388	-5.90572	5e-05	0.000268796	XLOC_010267	XLOC_010267	Lus10000762.g	scaffold1468:29540-37949		q1	q2	OK
Lus10027565	leucine-rich repeat receptor-like protein kinase pepr2	3.99909	0.681247	-2.55342	-3.50899	5e-05	0.000268796	XLOC_048377	XLOC_048377	Lus10027565.g	scaffold96:979806-983324		q1	q2	OK
Lus10026611	myb-like protein a	39.4448	6.72053	-2.55319	-4.94098	5e-05	0.000268796	XLOC_039428	XLOC_039428	Lus10026611.g	scaffold617:636414-638360		q1	q2	OK
Lus10032060	ribosome recycling factor	11.2048	1.91039	-2.55218	-3.17965	5e-05	0.000268796	XLOC_031695	XLOC_031695	Lus10032060.g	scaffold42:699510-701343		q1	q2	OK
Lus10016147	dna ligase	25.7886	4.40121	-2.55076	-4.97367	5e-05	0.000268796	XLOC_027561	XLOC_027561	Lus10016147.g	scaffold344:463049-469746		q1	q2	OK
Lus10007428	arm repeat protein	33.9688	5.80345	-2.54923	-5.50568	5e-05	0.000268796	XLOC_038431	XLOC_038431	Lus10007428.g	scaffold594:257532-260354		q1	q2	OK
Lus10042739	cyclin	24.5352	4.1943	-2.54835	-5.2331	5e-05	0.000268796	XLOC_040816	XLOC_040816	Lus10042739.g	scaffold67:1813559-1816565		q1	q2	OK
Lus10042299	organ-specific protein s2	1.57439	0.269166	-2.54822	-1.22882	0.06675	0.125472	XLOC_007948	XLOC_007948	Lus10042299.g,Lus10042300.g	scaffold123:1616277-1618716		q1	q2	OK
Lus10018461	#N/A	22.3578	3.82459	-2.5474	-4.0778	5e-05	0.000268796	XLOC_019219	XLOC_019219	Lus10018461.g	scaffold251:554275-555196		q1	q2	OK
-	#N/A	0.846559	0.144828	-2.54727	0	1	1	XLOC_011318	XLOC_011318	-	scaffold151:919548-920269		q1	q2	NOTEST
Lus10021708	nac domain containing	17.8751	3.05968	-2.54649	-4.79759	5e-05	0.000268796	XLOC_016324	XLOC_016324	Lus10021708.g	scaffold208:669347-672696		q1	q2	OK
Lus10033801	expansin precursor-like protein	2.16511	0.370822	-2.54564	-0.528338	0.535	0.626026	XLOC_017194	XLOC_017194	Lus10033801.g	scaffold222:348275-352952		q1	q2	OK
Lus10027679	conserved protein similar to XP_002321625	1.06136	0.181943	-2.54435	-2.09716	0.00815	0.0221846	XLOC_015656	XLOC_015656	Lus10027679.g	scaffold2:749562-753704		q1	q2	OK
Lus10032452	conserved protein similar to XP_002318539	31.3417	5.37332	-2.54419	-5.80092	5e-05	0.000268796	XLOC_009835	XLOC_009835	Lus10032452.g	scaffold140:141694-146706		q1	q2	OK
Lus10024148	aspartic proteinase nepenthesin-1	370.516	63.5495	-2.54358	-5.52545	5e-05	0.000268796	XLOC_028338	XLOC_028338	Lus10024148.g	scaffold353:753099-754552		q1	q2	OK
Lus10043248	conserved protein similar to XP_002325862	14.8921	2.55725	-2.54189	-4.24288	5e-05	0.000268796	XLOC_018750	XLOC_018750	Lus10043248.g	scaffold25:2033884-2040220		q1	q2	OK
Lus10033052	potassium channel	0.687818	0.118114	-2.54185	0	1	1	XLOC_024411	XLOC_024411	Lus10033052.g	scaffold306:418022-422504		q1	q2	NOTEST
-	#N/A	2.08214	0.35757	-2.54177	-1.13845	0.24545	0.344054	XLOC_006350	XLOC_006350	-	scaffold116:442650-442966		q1	q2	OK
-	#N/A	52.6348	9.04251	-2.54122	-1.53036	0.04875	0.0974239	XLOC_001609	XLOC_001609	-	C8046347:3-417		q1	q2	OK
Lus10012219	sec14 cytosolic factor family protein	64.3117	11.0543	-2.54048	-5.44309	5e-05	0.000268796	XLOC_020850	XLOC_020850	Lus10012219.g	scaffold273:44238-45893		q1	q2	OK
Lus10042459	component of smc5 6 dna repair complex	5.39085	0.926673	-2.54038	-2.86904	0.0006	0.00241292	XLOC_008019	XLOC_008019	Lus10042459.g	scaffold123:2242532-2246299		q1	q2	OK
-	#N/A	4.04781	0.696851	-2.53822	-2.29421	0.00495	0.0145836	XLOC_003157	XLOC_003157	-	C8239053:13-944		q1	q2	OK
Lus10014179	conserved protein similar to XP_002323679	11.2824	1.94375	-2.53716	-1.58787	0.01035	0.0271308	XLOC_018018	XLOC_018018	Lus10014179.g	scaffold231:284629-288069		q1	q2	OK
Lus10028301	gata transcription factor	16.3549	2.81979	-2.53606	-2.87726	0.00095	0.00359846	XLOC_030707	XLOC_030707	Lus10028301.g	scaffold413:1959-2637		q1	q2	OK
Lus10000104	poly(adp-ribose) polymerase	32.1018	5.53648	-2.53561	-3.4908	5e-05	0.000268796	XLOC_003845	XLOC_003845	Lus10000104.g	C8348831:1-1206		q1	q2	OK
Lus10022037	conserved protein similar to XP_002520745	31.5061	5.43884	-2.53426	-4.9741	5e-05	0.000268796	XLOC_046247	XLOC_046247	Lus10022037.g	scaffold87:486602-488470		q1	q2	OK
Lus10026876	glutamate-gated kainate-type ion channel receptor subunit 5	0.127952	0.0220944	-2.53386	0	1	1	XLOC_040327	XLOC_040327	Lus10026876.g	scaffold651:304233-306418		q1	q2	NOTEST
Lus10001798	histone-lysine n-methyltransferase	0.404801	0.069945	-2.53292	0	1	1	XLOC_040183	XLOC_040183	Lus10001798.g	scaffold648:12442-17129		q1	q2	NOTEST
Lus10042277	ring zinc finger	2.11765	0.366219	-2.53169	-1.68554	0.03055	0.0666431	XLOC_007932	XLOC_007932	Lus10042277.g	scaffold123:1498787-1499534		q1	q2	OK
-	#N/A	834.14	144.293	-2.53129	-20.7812	0.12485	0.204398	XLOC_000089	XLOC_000089	-	C7466729:3-126		q1	q2	OK
-	#N/A	90.2709	15.62	-2.53087	-16.4064	0.2351	0.332812	XLOC_000280	XLOC_000280	-	C7642885:7-157		q1	q2	OK
Lus10040748	ubiquitin-conjugating enzyme e2 23-like	0.278191	0.0481455	-2.5306	0	1	1	XLOC_012170	XLOC_012170	Lus10040748.g	scaffold156:1267088-1268153		q1	q2	NOTEST
Lus10025655	sister chromatid cohesion protein pds5	13.4091	2.32185	-2.52987	-3.4356	5e-05	0.000268796	XLOC_010143	XLOC_010143	Lus10025655.g	scaffold145:843477-855962		q1	q2	OK
Lus10002431	dna replication regulator	1.99316	0.34545	-2.52851	-2.34482	0.002	0.00676261	XLOC_049100	XLOC_049100	Lus10002431.g	scaffold989:67549-72201		q1	q2	OK
-	#N/A	66.4357	11.5163	-2.52828	-4.6254	5e-05	0.000268796	XLOC_002310	XLOC_002310	-	C8139713:0-600		q1	q2	OK
Lus10038157	pectate lyase	41.014	7.11461	-2.52726	-5.25034	5e-05	0.000268796	XLOC_021533	XLOC_021533	Lus10038157.g	scaffold28:72943-76371		q1	q2	OK
Lus10008270	glutaredoxin family protein	22.8646	3.96737	-2.52686	-4.19396	5e-05	0.000268796	XLOC_035419	XLOC_035419	Lus10008270.g	scaffold489:45039-46062		q1	q2	OK
-	#N/A	8.33459	1.44672	-2.52632	-2.68622	0.0053	0.0154472	XLOC_020800	XLOC_020800	-	scaffold272:2414803-2415421		q1	q2	OK
-	#N/A	2561.34	444.759	-2.5258	-1.99583	0.0531	0.104423	XLOC_000083	XLOC_000083	-	C7459625:1-118		q1	q2	OK
Lus10002881	conserved protein similar to XP_002513024	1.30926	0.227408	-2.5254	-1.29799	0.0796	0.144009	XLOC_035561	XLOC_035561	Lus10002881.g	scaffold498:95441-96377		q1	q2	OK
Lus10005856	transcription initiation factor tfiih subunit h4	2.27864	0.39581	-2.52529	-1.83168	0.24465	0.343295	XLOC_006267	XLOC_006267	Lus10005856.g	scaffold1158:17034-21154		q1	q2	OK
Lus10001909	hmg (high mobility group) box protein	66.5257	11.5586	-2.52494	-5.36253	5e-05	0.000268796	XLOC_019426	XLOC_019426	Lus10001909.g,Lus10001910.g	scaffold255:56612-61972		q1	q2	OK
Lus10039318	leucine-rich repeat receptor-like protein kinase pepr2	1.47997	0.257531	-2.52275	-1.90807	0.00685	0.019167	XLOC_026683	XLOC_026683	Lus10039318.g	scaffold33:497156-502203		q1	q2	OK
Lus10041876	f-box protein	8.69172	1.51524	-2.5201	-3.53849	5e-05	0.000268796	XLOC_020541	XLOC_020541	Lus10041876.g	scaffold272:2158799-2162690		q1	q2	OK
Lus10032313	seed maturation protein	75.1079	13.1118	-2.51809	-5.26191	5e-05	0.000268796	XLOC_022784	XLOC_022784	Lus10032313.g	scaffold291:699225-701310		q1	q2	OK
Lus10035282	l-ascorbate oxidase homolog	16.295	2.84609	-2.51738	-4.46774	5e-05	0.000268796	XLOC_011092	XLOC_011092	Lus10035282.g	scaffold151:32622-34936		q1	q2	OK
Lus10029914	atp binding microtubule motor family protein	24.9215	4.35517	-2.51659	-5.49572	5e-05	0.000268796	XLOC_031149	XLOC_031149	Lus10029914.g	scaffold416:652039-656305		q1	q2	OK
Lus10029394	#N/A	28.5624	4.99175	-2.5165	-2.824	0.00065	0.00258759	XLOC_028695	XLOC_028695	Lus10029394.g	scaffold360:933702-934457		q1	q2	OK
-	#N/A	2.41388	0.422053	-2.51585	-1.48049	0.1295	0.210397	XLOC_001959	XLOC_001959	-	C8096433:18-488		q1	q2	OK
Lus10001814	conserved protein similar to XP_002299456	5.33936	0.934004	-2.51517	-3.28657	5e-05	0.000268796	XLOC_028053	XLOC_028053	Lus10001814.g	scaffold3494:17886-20779		q1	q2	OK
Lus10024189	#N/A	24.3362	4.25715	-2.51514	-2.97546	5e-05	0.000268796	XLOC_013316	XLOC_013316	Lus10024189.g	scaffold165:92277-94246		q1	q2	OK
-	#N/A	7.47673	1.31019	-2.51263	-3.04306	0.0003	0.00132802	XLOC_003654	XLOC_003654	-	C8308977:1-1319		q1	q2	OK
Lus10035896	sulfate bicarbonate oxalate exchanger and transporter sat-1	0.452186	0.0792396	-2.51262	0	1	1	XLOC_043102	XLOC_043102	Lus10035896.g	scaffold76:175716-181903		q1	q2	NOTEST
Lus10042109	conserved protein similar to XP_002321608	5.40992	0.948101	-2.5125	-3.53794	5e-05	0.000268796	XLOC_007852	XLOC_007852	Lus10042109.g	scaffold123:735151-738457		q1	q2	OK
-	#N/A	2.77193	0.486064	-2.51167	-2.15087	0.00825	0.0224058	XLOC_003495	XLOC_003495	-	C8283413:1-1198		q1	q2	OK
Lus10002577	conserved protein similar to XP_002304657	73.7271	12.9289	-2.5116	-4.00686	5e-05	0.000268796	XLOC_006665	XLOC_006665	Lus10002577.g	scaffold1179:82984-83893		q1	q2	OK
Lus10039907	"glucan endo-1,3-beta-glucosidase"	34.1151	5.983	-2.51147	-3.58914	5e-05	0.000268796	XLOC_010880	XLOC_010880	Lus10039907.g	scaffold15:2158177-2159011		q1	q2	OK
Lus10003126	squamosa promoter-binding	45.2711	7.9427	-2.51089	-4.7288	5e-05	0.000268796	XLOC_014664	XLOC_014664	Lus10003126.g	scaffold1847:43132-44169		q1	q2	OK
Lus10018288	mitotic-spindle organizing protein 1b-like	30.2785	5.31841	-2.50923	-0.419025	0.2856	0.383812	XLOC_012855	XLOC_012855	Lus10018288.g	scaffold163:374254-382135		q1	q2	OK
-	#N/A	0.596933	0.104882	-2.5088	0	1	1	XLOC_003333	XLOC_003333	-	C8260279:12-930		q1	q2	NOTEST
Lus10005659	benzoyl coenzyme a: benzyl alcohol benzoyl transferase	49.344	8.67057	-2.50867	-1.52024	0.00765	0.0210489	XLOC_047414	XLOC_047414	Lus10005659.g,Lus10005662.g,Lus10005663.g	scaffold911:17041-38052		q1	q2	OK
Lus10033238	glutaredoxin family protein	18.0947	3.18043	-2.50827	-3.97385	5e-05	0.000268796	XLOC_035193	XLOC_035193	Lus10033238.g	scaffold488:157331-158351		q1	q2	OK
Lus10022324	zinc finger family protein	14.935	2.62625	-2.50762	-4.00813	5e-05	0.000268796	XLOC_017462	XLOC_017462	Lus10022324.g	scaffold225:698114-699887		q1	q2	OK
Lus10032518	conserved protein similar to XP_002511060	2.80539	0.493822	-2.50614	-0.982137	0.11625	0.193464	XLOC_009868	XLOC_009868	Lus10032518.g	scaffold140:547509-557586		q1	q2	OK
-	#N/A	20.5385	3.619	-2.50467	-0.938456	0.1115	0.187509	XLOC_017935	XLOC_017935	-	scaffold230:458827-459844		q1	q2	OK
Lus10018206	conserved protein similar to XP_002299829	2.35362	0.415048	-2.50353	-0.875313	0.1652	0.253792	XLOC_012889	XLOC_012889	Lus10018206.g	scaffold163:20825-23300		q1	q2	OK
Lus10039033	cyclin	66.048	11.6647	-2.50136	-5.58288	5e-05	0.000268796	XLOC_027382	XLOC_027382	Lus10039033.g	scaffold34:1334582-1336322		q1	q2	OK
Lus10030045	l-ascorbate oxidase homolog	28.0824	4.96039	-2.50114	-4.93012	5e-05	0.000268796	XLOC_031208	XLOC_031208	Lus10030045.g	scaffold416:1222190-1224505		q1	q2	OK
Lus10035156	pentatricopeptide repeat-containing	1.26315	0.223273	-2.50015	-0.939441	0.02605	0.0583861	XLOC_032103	XLOC_032103	Lus10035156.g,Lus10035157.g	scaffold43:855395-859252		q1	q2	OK
-	#N/A	1.95773	0.346175	-2.49961	-1.52139	0.0529	0.104133	XLOC_047123	XLOC_047123	-	scaffold903:334531-335287		q1	q2	OK
Lus10001832	protein phosphatase 2c 8-like	1.70209	0.301019	-2.49938	-1.70877	0.014	0.0348852	XLOC_028050	XLOC_028050	Lus10001832.g	scaffold3494:87951-93113		q1	q2	OK
Lus10042584	patatin group a-3-like	175.637	31.0634	-2.49931	-5.11664	5e-05	0.000268796	XLOC_040957	XLOC_040957	Lus10042584.g	scaffold67:584010-585265		q1	q2	OK
Lus10039928	rad51 homolog	5.44325	0.962891	-2.49902	-3.01997	0.00025	0.0011337	XLOC_006859	XLOC_006859	Lus10039928.g	scaffold12:254064-257466		q1	q2	OK
Lus10042111	myb family transcription factor	0.205033	0.0362855	-2.49839	0	1	1	XLOC_007853	XLOC_007853	Lus10042111.g	scaffold123:744706-746603		q1	q2	NOTEST
Lus10031967	conserved protein similar to XP_002321250	16.3156	2.88851	-2.49786	-4.88761	5e-05	0.000268796	XLOC_031643	XLOC_031643	Lus10031967.g	scaffold42:283616-287881		q1	q2	OK
-	#N/A	3.51751	0.623029	-2.49718	-1.379	0.19235	0.284964	XLOC_001661	XLOC_001661	-	C8053747:6-330		q1	q2	OK
Lus10023770	conserved protein similar to XP_002309051	51.8185	9.1814	-2.49668	-4.13504	5e-05	0.000268796	XLOC_016063	XLOC_016063	Lus10023770.g	scaffold205:224603-225721		q1	q2	OK
Lus10011779	conserved protein similar to XP_002315582	3.12547	0.55389	-2.4964	-1.19287	0.131	0.212305	XLOC_039046	XLOC_039046	Lus10011779.g	scaffold610:37241-43077		q1	q2	OK
-	#N/A	31.1554	5.52476	-2.4955	-2.46125	0.0031	0.00979563	XLOC_001748	XLOC_001748	-	C8066261:5-423		q1	q2	OK
-	#N/A	116.984	20.7615	-2.49433	-5.42154	5e-05	0.000268796	XLOC_043229	XLOC_043229	-	scaffold76:831734-832907		q1	q2	OK
-	#N/A	9.36127	1.66185	-2.49391	-1.88091	0.0223	0.0513718	XLOC_001881	XLOC_001881	-	C8086355:4-476		q1	q2	OK
Lus10021620	flavonoid 3 -hydroxylase	0.497607	0.0884843	-2.49151	0	1	1	XLOC_016281	XLOC_016281	Lus10021620.g	scaffold208:7126-9095		q1	q2	NOTEST
Lus10036032	lateral root primordium protein	16.035	2.85176	-2.49129	-3.35751	0.0002	0.00093316	XLOC_043163	XLOC_043163	Lus10036032.g	scaffold76:804129-804982		q1	q2	OK
-	#N/A	5.84529	1.03957	-2.49129	-3.04427	0.00025	0.0011337	XLOC_005772	XLOC_005772	-	scaffold1125:107951-109539		q1	q2	OK
Lus10018570	protein phosphatase 2c 52-like	33.4404	5.9502	-2.49058	-4.95142	5e-05	0.000268796	XLOC_008758	XLOC_008758	Lus10018570.g	scaffold1308:355881-359569		q1	q2	OK
Lus10005145	uncharacterized calcium-binding protein at1g02270-like	2.43196	0.432917	-2.48996	-2.40212	0.0006	0.00241292	XLOC_029288	XLOC_029288	Lus10005145.g	scaffold370:92960-95879		q1	q2	OK
Lus10032762	conserved protein similar to XP_002326919	30.1957	5.37519	-2.48995	-2.84586	0.0008	0.00309402	XLOC_044575	XLOC_044575	Lus10032762.g	scaffold82:1043838-1044234		q1	q2	OK
Lus10040076	conserved protein similar to XP_002532552	10.0842	1.796	-2.48923	-2.73173	0.00205	0.00690758	XLOC_007028	XLOC_007028	Lus10040076.g	scaffold12:2207487-2213972		q1	q2	OK
Lus10035651	conserved protein similar to XP_002522045	31.2297	5.56646	-2.48809	-5.29512	5e-05	0.000268796	XLOC_033995	XLOC_033995	Lus10035651.g	scaffold464:741750-744804		q1	q2	OK
Lus10008438	kinesin-like protein	17.157	3.05886	-2.48773	-5.58855	5e-05	0.000268796	XLOC_039001	XLOC_039001	Lus10008438.g	scaffold61:255004-263280		q1	q2	OK
Lus10004535	mterf family protein	1.46593	0.261588	-2.48645	-1.17785	0.15225	0.238423	XLOC_035048	XLOC_035048	Lus10004535.g	scaffold48:8028-8532		q1	q2	OK
Lus10036716	porin voltage-dependent anion-selective channel protein	6.55335	1.16949	-2.48635	-2.99329	0.00025	0.0011337	XLOC_024770	XLOC_024770	Lus10036716.g	scaffold31:225793-228359		q1	q2	OK
-	#N/A	8.12609	1.4507	-2.48581	-2.37642	0.23415	0.331769	XLOC_000725	XLOC_000725	-	C7863895:11-238		q1	q2	OK
Lus10007381	conserved protein similar to XP_002327566	23.0691	4.12024	-2.48516	-2.65422	0.00125	0.00455622	XLOC_023949	XLOC_023949	Lus10007381.g	scaffold302:244957-249859		q1	q2	OK
Lus10034932	rac gtp binding protein arac7	97.5391	17.421	-2.48515	-5.18086	5e-05	0.000268796	XLOC_022646	XLOC_022646	Lus10034932.g	scaffold29:298026-300380		q1	q2	OK
Lus10012513	set domain	5.67457	1.01413	-2.48426	-3.66309	5e-05	0.000268796	XLOC_038520	XLOC_038520	Lus10012513.g	scaffold6:78259-87316		q1	q2	OK
Lus10005094	duf246 domain-containing protein	22.7168	4.06149	-2.48368	-5.28052	5e-05	0.000268796	XLOC_008826	XLOC_008826	Lus10005094.g	scaffold1311:124704-128932		q1	q2	OK
-	#N/A	1.79451	0.321004	-2.48293	-1.7504	0.02395	0.0544867	XLOC_025608	XLOC_025608	-	scaffold317:436444-437477		q1	q2	OK
-	#N/A	74.5138	13.3294	-2.48289	-6.74591	0.1877	0.279624	XLOC_041457	XLOC_041457	-	scaffold687:254063-254255		q1	q2	OK
Lus10041746	gata transcription factor	30.8238	5.51907	-2.48155	-4.97205	5e-05	0.000268796	XLOC_020472	XLOC_020472	Lus10041746.g	scaffold272:1602561-1604123		q1	q2	OK
Lus10025524	conserved protein similar to XP_002321117	15.235	2.72789	-2.48153	-3.10948	0.00025	0.0011337	XLOC_010077	XLOC_010077	Lus10025524.g	scaffold145:173883-175107		q1	q2	OK
-	#N/A	1636.11	292.997	-2.48131	-131.497	0.2174	0.313638	XLOC_000005	XLOC_000005	-	C7291565:0-104		q1	q2	OK
Lus10015139	#N/A	1.72509	0.309014	-2.48092	-1.40113	0.0177	0.0423958	XLOC_046108	XLOC_046108	Lus10015139.g	scaffold866:207529-209195		q1	q2	OK
Lus10015266	chromodomain-helicase-dna-binding protein	15.3101	2.7441	-2.48008	-4.6631	5e-05	0.000268796	XLOC_047916	XLOC_047916	Lus10015266.g	scaffold924:219928-228268		q1	q2	OK
Lus10009880	dis3-like exonuclease 2-like	0.493665	0.0885588	-2.47882	0	1	1	XLOC_037000	XLOC_037000	Lus10009880.g	scaffold546:324919-326428		q1	q2	NOTEST
Lus10002924	adenine phosphoribosyltransferase	78.6817	14.1184	-2.47845	-4.73169	5e-05	0.000268796	XLOC_024376	XLOC_024376	Lus10002924.g	scaffold3059:105998-107347		q1	q2	OK
-	#N/A	3.51336	0.630663	-2.47791	-1.20646	0.1535	0.23992	XLOC_002940	XLOC_002940	-	C8212819:397-804		q1	q2	OK
Lus10010512	neutral amino acid transport protein	1.23187	0.221277	-2.47692	-0.971477	0.2466	0.345234	XLOC_041252	XLOC_041252	Lus10010512.g	scaffold680:50995-56236		q1	q2	OK
Lus10040870	chloroplast-targeted copper chaperone protein	4.72082	0.848171	-2.47661	-2.23573	0.0075	0.0206823	XLOC_012230	XLOC_012230	Lus10040870.g	scaffold156:1950697-1951972		q1	q2	OK
Lus10022338	sister chromatid cohesion 1 protein 2	5.83394	1.04856	-2.47607	-4.07367	5e-05	0.000268796	XLOC_017562	XLOC_017562	Lus10022338.g	scaffold225:759406-764025		q1	q2	OK
-	#N/A	17.7809	3.19612	-2.47593	-2.23389	0.00695	0.0193893	XLOC_002633	XLOC_002633	-	C8176831:0-601		q1	q2	OK
Lus10043322	pentatricopeptide repeat-containing	3.40658	0.612474	-2.4756	-2.74895	0.00125	0.00455622	XLOC_019072	XLOC_019072	Lus10043322.g	scaffold25:2370778-2372503		q1	q2	OK
Lus10007155	deoxyuridine 5 -triphosphate nucleotidohydrolase-like	64.062	11.5259	-2.47458	-1.98781	0.01145	0.0295094	XLOC_046309	XLOC_046309	Lus10007155.g	scaffold876:14686-24721		q1	q2	OK
-	#N/A	25.2372	4.54126	-2.47439	-1.25118	0.153	0.239253	XLOC_000594	XLOC_000594	-	C7822705:12-228		q1	q2	OK
Lus10009764	b3 domain-containing protein	40.8384	7.3497	-2.47417	-4.93076	5e-05	0.000268796	XLOC_026014	XLOC_026014	Lus10009764.g	scaffold321:236210-239938		q1	q2	OK
Lus10006222	protein phosphatase	10.1437	1.82588	-2.47392	-3.74174	5e-05	0.000268796	XLOC_005905	XLOC_005905	Lus10006222.g	scaffold1140:108705-111255		q1	q2	OK
Lus10005667	swib mdm2 domain-containing protein	265.212	47.7462	-2.47369	-3.53731	5e-05	0.000268796	XLOC_047417	XLOC_047417	Lus10005667.g	scaffold911:52879-56215		q1	q2	OK
Lus10018739	cyclin	38.2567	6.88753	-2.47365	-5.31793	5e-05	0.000268796	XLOC_033249	XLOC_033249	Lus10018739.g	scaffold461:478074-479983		q1	q2	OK
Lus10025004	nol1 nop2 sun family protein	15.2457	2.74576	-2.47313	-0.697045	0.4037	0.503442	XLOC_023391	XLOC_023391	Lus10025004.g	scaffold294:662083-667699		q1	q2	OK
Lus10020820	kinetochore protein nuf2	12.0936	2.17951	-2.47218	-4.03525	5e-05	0.000268796	XLOC_041961	XLOC_041961	Lus10020820.g	scaffold711:39991-43565		q1	q2	OK
Lus10031816	anthranilate phosphoribosyltransferase	13.4349	2.42154	-2.47199	-4.16359	5e-05	0.000268796	XLOC_043863	XLOC_043863	Lus10031816.g	scaffold783:825988-830354		q1	q2	OK
Lus10015467	dna helicase	11.7581	2.12116	-2.47073	-3.28536	5e-05	0.000268796	XLOC_045593	XLOC_045593	Lus10015467.g	scaffold860:73202-86470		q1	q2	OK
-	#N/A	2.88487	0.520538	-2.47043	-1.22283	0.07675	0.139791	XLOC_022822	XLOC_022822	-	scaffold291:1020157-1026142		q1	q2	OK
-	#N/A	42.492	7.67838	-2.46832	-2.14185	0.00735	0.0203484	XLOC_001318	XLOC_001318	-	C8002867:14-366		q1	q2	OK
Lus10039802	protein phosphatase 2c 52-like	27.5783	4.98536	-2.46776	-5.35281	5e-05	0.000268796	XLOC_011021	XLOC_011021	Lus10039802.g	scaffold15:1666739-1670518		q1	q2	OK
Lus10034848	lysosomal beta glucosidase-like	4.97449	0.900269	-2.46612	-2.60574	0.00025	0.0011337	XLOC_040589	XLOC_040589	Lus10034848.g	scaffold66:1008998-1047547		q1	q2	OK
Lus10014668	conserved protein similar to XP_002520745	47.1778	8.54259	-2.46536	-3.14258	5e-05	0.000268796	XLOC_038046	XLOC_038046	Lus10014668.g	scaffold584:103220-106690		q1	q2	OK
Lus10016902	nucleic acid-binding-like protein	2.74653	0.497458	-2.46496	-2.18375	0.00115	0.00424088	XLOC_011503	XLOC_011503	Lus10016902.g	scaffold153:538058-544283		q1	q2	OK
Lus10027344	cct motif family protein	15.3186	2.77599	-2.46421	-3.35253	5e-05	0.000268796	XLOC_034459	XLOC_034459	Lus10027344.g	scaffold472:855412-857877		q1	q2	OK
Lus10036794	argonaute	0.999262	0.181085	-2.4642	0	1	1	XLOC_024631	XLOC_024631	Lus10036794.g,Lus10036795.g	scaffold31:651087-664379		q1	q2	NOTEST
-	#N/A	6.39446	1.15964	-2.46314	-1.22643	0.08065	0.145526	XLOC_002452	XLOC_002452	-	C8157067:5-640		q1	q2	OK
-	#N/A	97.4863	17.6814	-2.46297	-4.12512	5e-05	0.000268796	XLOC_008940	XLOC_008940	-	scaffold1313:45616-45992		q1	q2	OK
Lus10026024	dna (cytosine-5)-methyltransferase	48.7425	8.84535	-2.46219	-5.11796	5e-05	0.000268796	XLOC_025827	XLOC_025827	Lus10026024.g	scaffold319:354163-361409		q1	q2	OK
Lus10043299	anion exchanger family protein	0.748165	0.135793	-2.46195	0	1	1	XLOC_019064	XLOC_019064	Lus10043299.g	scaffold25:2287432-2291775		q1	q2	NOTEST
Lus10024811	transcription factor spatula	9.74829	1.77022	-2.46122	-3.23943	5e-05	0.000268796	XLOC_034503	XLOC_034503	Lus10024811.g	scaffold473:144237-147063		q1	q2	OK
-	#N/A	4211.07	764.857	-2.46093	-24.8572	0.1925	0.285104	XLOC_000528	XLOC_000528	-	C7795665:1-174		q1	q2	OK
Lus10003998	zinc knuckle (cchc-type) family protein	3.63357	0.660013	-2.46082	-3.06651	0.0005	0.00206568	XLOC_006245	XLOC_006245	Lus10003998.g	scaffold1155:11242-16162		q1	q2	OK
Lus10021664	GDSL esterase lipase	0.248656	0.0451708	-2.46069	0	1	1	XLOC_016303	XLOC_016303	Lus10021664.g	scaffold208:351009-352550		q1	q2	NOTEST
Lus10034355	t7 bacteriophage-type single subunit rna polymerase	2.42015	0.439757	-2.46032	-1.8522	0.00545	0.0158085	XLOC_025196	XLOC_025196	Lus10034355.g	scaffold310:826237-846097		q1	q2	OK
-	#N/A	9.45333	1.71898	-2.45927	-1.39221	0.06515	0.12311	XLOC_035921	XLOC_035921	-	scaffold5098:7-774		q1	q2	OK
-	#N/A	1.4814	0.26939	-2.45919	-1.22205	0.08285	0.148725	XLOC_002536	XLOC_002536	-	C8166905:31-666		q1	q2	OK
Lus10025210	receptor kinase	0.440247	0.0800883	-2.45865	0	1	1	XLOC_026848	XLOC_026848	Lus10025210.g	scaffold339:8100-14324		q1	q2	NOTEST
Lus10001269	sec14 cytosolic factor family protein	128.612	23.4002	-2.45844	-5.77101	5e-05	0.000268796	XLOC_028176	XLOC_028176	Lus10001269.g	scaffold352:76726-78618		q1	q2	OK
Lus10025175	conserved protein similar to XP_002524597	9.45038	1.72043	-2.45761	-2.40467	0.0016	0.00561504	XLOC_024345	XLOC_024345	Lus10025175.g	scaffold305:679043-690627		q1	q2	OK
-	#N/A	9.39958	1.71144	-2.45739	-3.00747	5e-05	0.000268796	XLOC_010056	XLOC_010056	-	scaffold144:149485-160543		q1	q2	OK
-	#N/A	28.701	5.22668	-2.45713	-4.1656	5e-05	0.000268796	XLOC_045601	XLOC_045601	-	scaffold860:185165-187789		q1	q2	OK
-	#N/A	7.74763	1.41131	-2.45672	-2.18436	0.03595	0.0762876	XLOC_002980	XLOC_002980	-	C8217587:19-674		q1	q2	OK
-	#N/A	16.0163	2.91765	-2.45666	-1.20497	0.14605	0.230862	XLOC_001074	XLOC_001074	-	C7958191:2-316		q1	q2	OK
Lus10022470	hydroxyproline-rich glycoprotein	41.2851	7.52331	-2.45618	-5.23259	5e-05	0.000268796	XLOC_030273	XLOC_030273	Lus10022470.g	scaffold38:675073-680582		q1	q2	OK
-	#N/A	46.0504	8.39646	-2.45536	-2.99455	0.0003	0.00132802	XLOC_001165	XLOC_001165	-	C7977607:0-338		q1	q2	OK
Lus10004143	nucleolar protein 5-2-like	65.2896	11.9102	-2.45466	-5.62434	5e-05	0.000268796	XLOC_041937	XLOC_041937	Lus10004143.g	scaffold709:161131-164198		q1	q2	OK
Lus10020185	u-box domain-containing protein 35-like	1.1058	0.201768	-2.45432	-1.88131	0.00995	0.0262242	XLOC_032919	XLOC_032919	Lus10020185.g	scaffold454:501113-504732		q1	q2	OK
Lus10019866	rad54-like protein	6.52327	1.19103	-2.45339	-3.60702	5e-05	0.000268796	XLOC_010537	XLOC_010537	Lus10019866.g	scaffold1491:410008-416536		q1	q2	OK
-	#N/A	2.04861	0.374111	-2.45311	-1.1554	0.19165	0.284221	XLOC_002333	XLOC_002333	-	C8141501:179-583		q1	q2	OK
Lus10022914	#N/A	3.03874	0.555316	-2.45209	-1.31892	0.05065	0.100498	XLOC_044156	XLOC_044156	Lus10022914.g	scaffold8:725863-726343		q1	q2	OK
Lus10009366	dna polymerase alpha catalytic	10.3605	1.89337	-2.45207	-5.07638	5e-05	0.000268796	XLOC_008220	XLOC_008220	Lus10009366.g	scaffold1249:284794-293864		q1	q2	OK
Lus10001028	xyloglucan galactosyltransferase katamari1-like	0.152368	0.0278636	-2.45111	0	1	1	XLOC_044071	XLOC_044071	Lus10001028.g	scaffold797:1957-3505		q1	q2	NOTEST
Lus10012719	diacylglycerol kinase	0.95396	0.174484	-2.45083	0	1	1	XLOC_016204	XLOC_016204	Lus10012719.g	scaffold206:245745-249209		q1	q2	NOTEST
Lus10005340	two-component response regulator arr12-like	50.2697	9.1962	-2.45058	-3.19686	5e-05	0.000268796	XLOC_016442	XLOC_016442	Lus10005340.g	scaffold21:173524-190204		q1	q2	OK
Lus10041347	histone h2b	533.152	97.5672	-2.45008	-2.7769	5e-05	0.000268796	XLOC_021945	XLOC_021945	Lus10041347.g	scaffold280:2055395-2062062		q1	q2	OK
Lus10021988	syntaxin-related protein knolle	50.7111	9.28298	-2.44964	-5.38363	5e-05	0.000268796	XLOC_046222	XLOC_046222	Lus10021988.g	scaffold87:171854-173381		q1	q2	OK
Lus10000707	lob domain-containing protein	0.724545	0.132653	-2.44941	0	1	1	XLOC_017051	XLOC_017051	Lus10000707.g	scaffold2174:28051-29329		q1	q2	NOTEST
Lus10025091	serine threonine-protein kinase atr-like	0.62613	0.114642	-2.44932	0	1	1	XLOC_024293	XLOC_024293	Lus10025091.g	scaffold305:227687-241789		q1	q2	NOTEST
Lus10003040	extra-large gtp-binding protein 3	24.2515	4.4404	-2.44931	-5.39718	5e-05	0.000268796	XLOC_038413	XLOC_038413	Lus10003040.g	scaffold592:133706-137879		q1	q2	OK
Lus10037315	vacuolar iron transporter-like protein	4.31259	0.790954	-2.44689	-2.21075	0.00555	0.0160415	XLOC_033488	XLOC_033488	Lus10037315.g	scaffold462:1285399-1288639		q1	q2	OK
-	#N/A	24.2099	4.44136	-2.44652	-4.91484	5e-05	0.000268796	XLOC_044670	XLOC_044670	-	scaffold82:896773-898506		q1	q2	OK
Lus10035527	conserved protein similar to XP_002524312	1.10698	0.203155	-2.44598	0	1	1	XLOC_033742	XLOC_033742	Lus10035527.g	scaffold464:132140-132731		q1	q2	NOTEST
-	#N/A	1.4778	0.27126	-2.4457	-1.32826	0.13225	0.213944	XLOC_002686	XLOC_002686	-	C8181951:98-716		q1	q2	OK
-	#N/A	1230.8	226.112	-2.44448	-2.2667	0.00955	0.0253582	XLOC_000203	XLOC_000203	-	C7580195:0-143		q1	q2	OK
Lus10020289	h aca ribonucleoprotein complex subunit 1-like protein 1-like	156.183	28.7272	-2.44274	-3.43186	5e-05	0.000268796	XLOC_040094	XLOC_040094	Lus10020289.g	scaffold641:249450-253607		q1	q2	OK
Lus10004928	#N/A	3.57064	0.656856	-2.44253	-1.43107	0.012	0.0306384	XLOC_045056	XLOC_045056	Lus10004928.g,Lus10004929.g	scaffold858:162157-169378		q1	q2	OK
Lus10041802	short internodes 2	12.1542	2.23714	-2.44173	-1.65025	0.0125	0.031705	XLOC_020498	XLOC_020498	Lus10041802.g,Lus10041803.g	scaffold272:1834804-1837952		q1	q2	OK
-	#N/A	533.269	98.2235	-2.44072	-1.8679	0.0255	0.0573506	XLOC_001225	XLOC_001225	-	C7986753:1-258		q1	q2	OK
-	#N/A	11.3447	2.08995	-2.44048	-2.78943	0.00055	0.00223999	XLOC_025680	XLOC_025680	-	scaffold318:40510-41182		q1	q2	OK
-	#N/A	3.45826	0.637928	-2.43858	-1.21383	0.0857	0.152444	XLOC_001465	XLOC_001465	-	C8024081:6-391		q1	q2	OK
-	#N/A	19.7955	3.65234	-2.43828	-1.09636	0.2929	0.39078	XLOC_027476	XLOC_027476	-	scaffold34:1197383-1201490		q1	q2	OK
Lus10024855	f-box lrr-repeat protein	10.6759	1.97087	-2.43745	-4.22362	5e-05	0.000268796	XLOC_034624	XLOC_034624	Lus10024855.g,Lus10024856.g	scaffold473:417920-429359		q1	q2	OK
Lus10002566	conserved protein similar to XP_002512697	1.03413	0.190919	-2.43738	0	1	1	XLOC_006660	XLOC_006660	Lus10002566.g	scaffold1179:9748-10384		q1	q2	NOTEST
-	#N/A	16.816	3.10548	-2.43695	-3.00121	0.0005	0.00206568	XLOC_002385	XLOC_002385	-	C8148489:4-623		q1	q2	OK
Lus10013025	pectin lyase-like protein	7.19046	1.3285	-2.43629	-1.92079	0.01455	0.0360104	XLOC_042784	XLOC_042784	Lus10013025.g	scaffold751:204374-213302		q1	q2	OK
Lus10000002	ornithine carbamoyltransferase	169.031	31.2389	-2.43587	-1.789	0.04265	0.0874964	XLOC_001424	XLOC_001424	Lus10000002.g	C8016756:2-373		q1	q2	OK
Lus10038647	3-phosphoinositide-dependent protein kinase-1 PDK1	12.2667	2.26781	-2.43537	-4.24884	5e-05	0.000268796	XLOC_029116	XLOC_029116	Lus10038647.g	scaffold37:1081477-1085576		q1	q2	OK
Lus10009971	zinc finger	14.6247	2.70911	-2.43252	-2.16408	0.0027	0.00872862	XLOC_012960	XLOC_012960	Lus10009971.g	scaffold1630:46175-51284		q1	q2	OK
-	#N/A	15.6959	2.90755	-2.43251	-3.53077	5e-05	0.000268796	XLOC_013904	XLOC_013904	-	scaffold175:508342-509264		q1	q2	OK
Lus10024837	conserved protein similar to XP_003634993	0.257182	0.0476501	-2.43224	0	1	1	XLOC_034613	XLOC_034613	Lus10024837.g	scaffold473:324652-328353		q1	q2	NOTEST
Lus10015484	leucine-rich repeat receptor-like protein kinase	46.1653	8.5573	-2.43158	-5.45799	5e-05	0.000268796	XLOC_045602	XLOC_045602	Lus10015484.g	scaffold860:192433-195515		q1	q2	OK
Lus10015684	65-kda microtubule-associated protein 3-like	47.4293	8.7925	-2.43143	-5.47996	5e-05	0.000268796	XLOC_039769	XLOC_039769	Lus10015684.g	scaffold630:438479-444247		q1	q2	OK
Lus10014216	125 kda kinesin-related	22.9655	4.26145	-2.43005	-5.12841	5e-05	0.000268796	XLOC_017986	XLOC_017986	Lus10014216.g	scaffold231:419604-425573		q1	q2	OK
Lus10030560	cellular nucleic acid binding	19.2474	3.57162	-2.43001	-0.985515	0.1716	0.261362	XLOC_047757	XLOC_047757	Lus10030560.g	scaffold917:699263-704802		q1	q2	OK
-	#N/A	115.394	21.4163	-2.42979	-7.69594	0.0991	0.171664	XLOC_009661	XLOC_009661	-	scaffold1399:3505-3703		q1	q2	OK
-	#N/A	15.3842	2.8572	-2.42877	-1.97154	0.00975	0.0257919	XLOC_037212	XLOC_037212	-	scaffold551:8628-8968		q1	q2	OK
-	#N/A	645.579	119.913	-2.4286	-1.31527	0.14845	0.233749	XLOC_001217	XLOC_001217	-	C7985847:2-348		q1	q2	OK
-	#N/A	3.69452	0.68651	-2.42804	-1.62577	0.0992	0.171796	XLOC_001655	XLOC_001655	-	C8053455:2-424		q1	q2	OK
Lus10043150	#N/A	0.56891	0.105735	-2.42774	0	1	1	XLOC_018990	XLOC_018990	Lus10043150.g	scaffold25:1449001-1450485		q1	q2	NOTEST
Lus10009602	glyceraldehyde-3-phosphate dehydrogenase	11.5729	2.15178	-2.42715	-0.958798	0.22935	0.326361	XLOC_013481	XLOC_013481	Lus10009602.g	scaffold169:43458-47136		q1	q2	OK
-	#N/A	65.0738	12.1047	-2.42651	-1.4561	0.0512	0.10136	XLOC_000983	XLOC_000983	-	C7936979:0-209		q1	q2	OK
Lus10006930	ran gtpase-activating protein 1	13.8369	2.57409	-2.42638	-1.87092	0.054	0.10588	XLOC_018583	XLOC_018583	Lus10006930.g	scaffold249:279588-284916		q1	q2	OK
-	#N/A	1.82388	0.339426	-2.42584	-1.47617	0.0561	0.109256	XLOC_041136	XLOC_041136	-	scaffold67:2805436-2806349		q1	q2	OK
Lus10005891	histone h2b	173.82	32.38	-2.42442	-3.41076	5e-05	0.000268796	XLOC_006287	XLOC_006287	Lus10005891.g	scaffold1158:207474-212068		q1	q2	OK
Lus10008423	cytochrome p450	2.05401	0.382681	-2.42423	-0.677209	0.3656	0.464854	XLOC_039024	XLOC_039024	Lus10008423.g	scaffold61:108801-111971		q1	q2	OK
Lus10005097	t7 bacteriophage-type single subunit rna polymerase	4.9792	0.928058	-2.42363	-1.90633	0.0108	0.0281192	XLOC_008811	XLOC_008811	Lus10005097.g	scaffold1311:139935-154110		q1	q2	OK
Lus10024046	ras-related protein rabh1e-like	0.634107	0.118298	-2.4223	0	1	1	XLOC_028284	XLOC_028284	Lus10024046.g	scaffold353:214746-217823		q1	q2	NOTEST
Lus10019316	microtubule-associated protein rp eb family member 1-like	81.3673	15.1844	-2.42186	-5.39853	5e-05	0.000268796	XLOC_030047	XLOC_030047	Lus10019316.g	scaffold377:514613-516322		q1	q2	OK
-	#N/A	7619.73	1422.07	-2.42175	-3.85946	0.0003	0.00132802	XLOC_000103	XLOC_000103	-	C7484207:0-130		q1	q2	OK
-	#N/A	1271.56	237.338	-2.42159	-2.53628	0.00425	0.012828	XLOC_000238	XLOC_000238	-	C7611921:0-155		q1	q2	OK
Lus10014462	dna mismatch repair protein	3.73079	0.696796	-2.42068	-3.74543	5e-05	0.000268796	XLOC_017082	XLOC_017082	Lus10014462.g	scaffold218:102188-109410		q1	q2	OK
Lus10005126	potyviral helper component protease-interacting protein 1	2.05664	0.384237	-2.42022	-2.17909	0.00065	0.00258759	XLOC_044965	XLOC_044965	Lus10005126.g,Lus10005127.g	scaffold846:109576-123657		q1	q2	OK
Lus10030682	#N/A	11.3045	2.11304	-2.4195	-2.60964	5e-05	0.000268796	XLOC_029483	XLOC_029483	Lus10030682.g,Lus10030683.g	scaffold373:106776-111233		q1	q2	OK
-	#N/A	4.56189	0.852906	-2.41917	-3.233	0.00015	0.000724673	XLOC_046284	XLOC_046284	-	scaffold87:231515-233601		q1	q2	OK
-	#N/A	219.62	41.0794	-2.41852	-31.7058	0.2049	0.299229	XLOC_001272	XLOC_001272	-	C7994839:212-354		q1	q2	OK
Lus10033796	btb poz domain-containing protein	37.9887	7.10742	-2.41817	-4.93282	5e-05	0.000268796	XLOC_017190	XLOC_017190	Lus10033796.g	scaffold222:317182-322559		q1	q2	OK
-	#N/A	1.37686	0.257671	-2.41778	-1.45766	0.05645	0.109777	XLOC_020271	XLOC_020271	-	scaffold27:1459309-1460255		q1	q2	OK
Lus10000108	conserved protein similar to XP_002305874	1.23767	0.231712	-2.41722	-1.12563	0.14975	0.235362	XLOC_003852	XLOC_003852	Lus10000108.g	C8349477:41-955		q1	q2	OK
Lus10012075	presequence protease 2	2.53243	0.474289	-2.41669	-3.16946	5e-05	0.000268796	XLOC_048011	XLOC_048011	Lus10012075.g	scaffold931:449582-455780		q1	q2	OK
Lus10024687	seed maturation protein	107.273	20.1446	-2.41283	-5.45057	5e-05	0.000268796	XLOC_027925	XLOC_027925	Lus10024687.g	scaffold349:806144-808109		q1	q2	OK
Lus10034873	leucine-rich repeat family protein	4.31086	0.810422	-2.41123	-1.98131	0.00685	0.019167	XLOC_040604	XLOC_040604	Lus10034873.g	scaffold66:1248986-1257702		q1	q2	OK
Lus10002159	dna binding protein	10.114	1.90152	-2.41112	-3.66078	5e-05	0.000268796	XLOC_032018	XLOC_032018	Lus10002159.g	scaffold428:51437-53433		q1	q2	OK
Lus10014434	phosphoglycerate mutase-like protein	17.9882	3.38282	-2.41076	-3.25025	5e-05	0.000268796	XLOC_013984	XLOC_013984	Lus10014434.g	scaffold176:470030-471493		q1	q2	OK
Lus10022678	receptor-like kinase	7.30385	1.37364	-2.41065	-1.95897	0.02685	0.0599133	XLOC_038344	XLOC_038344	Lus10022678.g	scaffold59:466849-469838		q1	q2	OK
Lus10006888	set domain	8.89241	1.67265	-2.41044	-2.97832	5e-05	0.000268796	XLOC_026479	XLOC_026479	Lus10006888.g	scaffold329:177612-182364		q1	q2	OK
Lus10004734	conserved protein similar to XP_002530655	1.80343	0.339272	-2.41023	-1.19965	0.3287	0.427503	XLOC_016126	XLOC_016126	Lus10004734.g	scaffold2057:90212-93303		q1	q2	OK
Lus10027215	condensin complex subunit	28.8888	5.44005	-2.40882	-5.54816	5e-05	0.000268796	XLOC_034281	XLOC_034281	Lus10027215.g	scaffold472:332039-338290		q1	q2	OK
-	#N/A	15.9728	3.00806	-2.40871	-1.93856	0.01535	0.0376421	XLOC_022271	XLOC_022271	-	scaffold280:1965183-1965519		q1	q2	OK
Lus10031683	RNA helicase	1.94809	0.366875	-2.4087	-2.69709	0.0004	0.00170379	XLOC_043923	XLOC_043923	Lus10031683.g	scaffold783:194565-198746		q1	q2	OK
Lus10028518	kinase family protein	22.7668	4.28889	-2.40826	-4.65923	5e-05	0.000268796	XLOC_030815	XLOC_030815	Lus10028518.g	scaffold413:1038323-1040796		q1	q2	OK
Lus10012799	serine threonine-protein kinase ulk4-like	7.57286	1.42668	-2.40818	-0.889665	0.1241	0.203431	XLOC_038711	XLOC_038711	Lus10012799.g	scaffold604:318337-324456		q1	q2	OK
Lus10010160	alpha-galactosidase 1	14.9423	2.81625	-2.40756	-4.00079	5e-05	0.000268796	XLOC_038125	XLOC_038125	Lus10010160.g	scaffold587:75125-78138		q1	q2	OK
-	#N/A	27.9863	5.27952	-2.40624	-3.8343	5e-05	0.000268796	XLOC_003703	XLOC_003703	-	C8317701:2-807		q1	q2	OK
Lus10027784	#N/A	0.695083	0.131313	-2.40417	0	1	1	XLOC_005988	XLOC_005988	Lus10027784.g	scaffold1143:351458-352121		q1	q2	NOTEST
Lus10012261	conserved protein similar to XP_002300642	29.3455	5.54679	-2.40341	-5.17896	5e-05	0.000268796	XLOC_020830	XLOC_020830	Lus10012261.g	scaffold273:295718-298851		q1	q2	OK
Lus10035954	atp binding protein	15.375	2.90623	-2.40337	-5.15042	5e-05	0.000268796	XLOC_042959	XLOC_042959	Lus10035954.g	scaffold76:422991-428835		q1	q2	OK
Lus10035100	purple acid phosphatase	4.53755	0.857793	-2.40321	-2.05703	0.00185	0.00632341	XLOC_032208	XLOC_032208	Lus10035100.g	scaffold43:574286-582713		q1	q2	OK
Lus10006851	cell division cycle cofactor of apc complex	61.0026	11.5371	-2.40258	-5.39544	5e-05	0.000268796	XLOC_009350	XLOC_009350	Lus10006851.g	scaffold1356:102985-104583		q1	q2	OK
Lus10026248	titan9	19.9694	3.78172	-2.40068	-3.92948	5e-05	0.000268796	XLOC_046655	XLOC_046655	Lus10026248.g	scaffold898:310361-313196		q1	q2	OK
Lus10012329	heat-shock protein	26.0497	4.93504	-2.40014	-5.33566	5e-05	0.000268796	XLOC_037858	XLOC_037858	Lus10012329.g	scaffold572:161793-167042		q1	q2	OK
-	#N/A	1.08935	0.206426	-2.39978	-1.1853	0.0847	0.151364	XLOC_002961	XLOC_002961	-	C8214853:51-818		q1	q2	OK
Lus10014673	ent-kaurene synthase	2.25652	0.427615	-2.39972	-2.63487	0.00125	0.00455622	XLOC_038049	XLOC_038049	Lus10014673.g	scaffold584:123302-126553		q1	q2	OK
Lus10033513	dna polymerase delta subunit 1	25.9941	4.92659	-2.39952	-4.06773	5e-05	0.000268796	XLOC_041747	XLOC_041747	Lus10033513.g	scaffold701:328997-336560		q1	q2	OK
Lus10027503	rrna 2 -o-methyltransferase fibrillarin 2-like	58.0219	11.0039	-2.39858	-5.27853	5e-05	0.000268796	XLOC_048348	XLOC_048348	Lus10027503.g	scaffold96:691103-693378		q1	q2	OK
Lus10012529	fidgetin-like protein 1-like	6.27515	1.19016	-2.39849	-2.22634	5e-05	0.000268796	XLOC_038527	XLOC_038527	Lus10012529.g,Lus10012530.g	scaffold6:154723-162614		q1	q2	OK
Lus10036865	conserved protein similar to XP_002328376	0.681473	0.129346	-2.39742	0	1	1	XLOC_024849	XLOC_024849	Lus10036865.g	scaffold31:1002122-1003953		q1	q2	NOTEST
Lus10036876	conserved protein similar to XP_002530050	25.3812	4.82025	-2.39658	-5.04633	5e-05	0.000268796	XLOC_024667	XLOC_024667	Lus10036876.g	scaffold31:1041172-1045296		q1	q2	OK
Lus10012965	rna-dependent rna polymerase family protein	110.531	20.9952	-2.39632	-4.91303	5e-05	0.000268796	XLOC_032498	XLOC_032498	Lus10012965.g	scaffold434:316242-325094		q1	q2	OK
-	#N/A	3.21682	0.611046	-2.39628	-3.0591	0.00025	0.0011337	XLOC_022978	XLOC_022978	-	scaffold2914:696-3473		q1	q2	OK
Lus10026819	heat stress transcription factor b-4	0.669872	0.127297	-2.39569	0	1	1	XLOC_028894	XLOC_028894	Lus10026819.g	scaffold361:974983-975968		q1	q2	NOTEST
Lus10036633	pentatricopeptide repeat-containing	3.12716	0.594467	-2.39518	-1.2002	0.14535	0.230029	XLOC_037575	XLOC_037575	Lus10036633.g	scaffold57:1552192-1553010		q1	q2	OK
Lus10038328	conserved protein similar to XP_003545578	140.044	26.6444	-2.39398	-2.66208	0.0012	0.00439587	XLOC_021411	XLOC_021411	Lus10038328.g	scaffold28:734224-734458		q1	q2	OK
-	#N/A	64.6364	12.3001	-2.39367	-2.84901	0.00045	0.00188629	XLOC_000891	XLOC_000891	-	C7916573:1-286		q1	q2	OK
Lus10037834	polygalacturonase	18.2692	3.47731	-2.39337	-4.33982	5e-05	0.000268796	XLOC_015207	XLOC_015207	Lus10037834.g	scaffold196:1886131-1889640		q1	q2	OK
Lus10040282	fizzy-related 3	12.189	2.32073	-2.39293	-2.0941	0.0243	0.055136	XLOC_045464	XLOC_045464	Lus10040282.g	scaffold86:1155180-1163948		q1	q2	OK
Lus10022312	oligopeptide transporter opt family	1.29003	0.245793	-2.39189	-0.804973	0.40805	0.507472	XLOC_017547	XLOC_017547	Lus10022312.g	scaffold225:662226-665749		q1	q2	OK
Lus10029950	transcription factor bhlh96-like	31.1151	5.93322	-2.39073	-4.35543	5e-05	0.000268796	XLOC_031031	XLOC_031031	Lus10029950.g	scaffold416:795455-797022		q1	q2	OK
Lus10018975	conserved protein similar to XP_002319580	18.2709	3.48436	-2.39058	-5.08432	5e-05	0.000268796	XLOC_009576	XLOC_009576	Lus10018975.g	scaffold138:224622-228142		q1	q2	OK
Lus10034387	atp-binding cassette	46.6742	8.90748	-2.38954	-5.35308	5e-05	0.000268796	XLOC_025037	XLOC_025037	Lus10034387.g	scaffold310:1039899-1043624		q1	q2	OK
Lus10011576	receptor-like protein kinase	19.9376	3.80525	-2.38943	-3.37086	5e-05	0.000268796	XLOC_019743	XLOC_019743	Lus10011576.g,Lus10011577.g	scaffold260:389986-394540		q1	q2	OK
Lus10007385	conserved protein similar to XP_002305225	28.232	5.40002	-2.3863	-4.45246	5e-05	0.000268796	XLOC_023951	XLOC_023951	Lus10007385.g	scaffold302:255351-259047		q1	q2	OK
Lus10008852	conserved protein similar to XP_002300564	0.152975	0.0292734	-2.38563	0	1	1	XLOC_025277	XLOC_025277	Lus10008852.g	scaffold311:4450-6336		q1	q2	NOTEST
Lus10038076	alpha beta fold family protein	12.6538	2.42319	-2.38459	-3.24299	5e-05	0.000268796	XLOC_034956	XLOC_034956	Lus10038076.g	scaffold475:1287930-1290908		q1	q2	OK
Lus10022094	pentatricopeptide repeat-containing	6.5689	1.25819	-2.3843	-3.09138	5e-05	0.000268796	XLOC_029303	XLOC_029303	Lus10022094.g,Lus10022095.g	scaffold371:51602-56777		q1	q2	OK
Lus10016848	armadillo beta-catenin repeat family protein	0.984366	0.188696	-2.38313	0	1	1	XLOC_011469	XLOC_011469	Lus10016848.g	scaffold153:231404-232811		q1	q2	NOTEST
Lus10037691	65-kda microtubule-associated protein 3-like	31.3274	6.00627	-2.38288	-4.13813	5e-05	0.000268796	XLOC_015125	XLOC_015125	Lus10037691.g	scaffold196:1081646-1089959		q1	q2	OK
-	#N/A	84.7056	16.2669	-2.38052	-1.74378	0.04935	0.0983598	XLOC_001735	XLOC_001735	-	C8064155:0-444		q1	q2	OK
Lus10018056	smad fha domain-containing protein	14.8011	2.843	-2.38022	-3.65368	5e-05	0.000268796	XLOC_041360	XLOC_041360	Lus10018056.g	scaffold687:506743-507796		q1	q2	OK
-	#N/A	1580.75	303.674	-2.38002	-2.62416	0.0126	0.0319135	XLOC_000188	XLOC_000188	-	C7563667:1-145		q1	q2	OK
-	#N/A	3.84917	0.740087	-2.37878	-2.0805	0.0083	0.0225092	XLOC_022340	XLOC_022340	-	scaffold281:16923-17766		q1	q2	OK
Lus10020813	condensin complex subunit	36.7548	7.06991	-2.37817	-3.97943	5e-05	0.000268796	XLOC_024074	XLOC_024074	Lus10020813.g	scaffold303:788418-795294		q1	q2	OK
-	#N/A	16.5425	3.18214	-2.3781	-3.38864	5e-05	0.000268796	XLOC_003132	XLOC_003132	-	C8235555:1-929		q1	q2	OK
Lus10038794	conserved protein similar to XP_003594272	3.69896	0.711828	-2.37752	-1.3135	0.20135	0.295139	XLOC_027246	XLOC_027246	Lus10038794.g	scaffold34:303066-303375		q1	q2	OK
-	#N/A	11.9485	2.29941	-2.3775	-1.49486	0.0698	0.129911	XLOC_036123	XLOC_036123	-	scaffold511:123479-160332		q1	q2	OK
Lus10006627	eukaryotic translation initiation factor	78.8334	15.1718	-2.37741	-3.75083	5e-05	0.000268796	XLOC_018473	XLOC_018473	Lus10006627.g	scaffold244:191316-198923		q1	q2	OK
Lus10023709	cytochrome p450	0.93726	0.180558	-2.37599	0	1	1	XLOC_035875	XLOC_035875	Lus10023709.g,Lus10023710.g	scaffold505:707392-713786		q1	q2	NOTEST
Lus10019255	conserved protein similar to ADN34277	1.89804	0.366126	-2.3741	-3.55314	0.0001	0.000505029	XLOC_030016	XLOC_030016	Lus10019255.g	scaffold377:217489-226345		q1	q2	OK
Lus10039160	phd finger protein at1g33420-like	11.5636	2.23147	-2.37353	-3.13969	0.00025	0.0011337	XLOC_027196	XLOC_027196	Lus10039160.g	scaffold34:1901504-1906072		q1	q2	OK
-	#N/A	1.78776	0.345021	-2.3734	-1.72333	0.03005	0.0657163	XLOC_024513	XLOC_024513	-	scaffold306:49044-50054		q1	q2	OK
Lus10019721	conserved protein similar to XP_002437949	0.110297	0.0213027	-2.37229	0	1	1	XLOC_031880	XLOC_031880	Lus10019721.g	scaffold420:517653-520449		q1	q2	NOTEST
Lus10018683	porin voltage-dependent anion-selective channel protein	46.2135	8.93141	-2.37135	-4.80404	5e-05	0.000268796	XLOC_033287	XLOC_033287	Lus10018683.g	scaffold461:185631-187921		q1	q2	OK
Lus10021952	protein phosphatase 2c 35-like	12.0175	2.32454	-2.37011	-4.29531	5e-05	0.000268796	XLOC_013178	XLOC_013178	Lus10021952.g	scaffold164:725885-728841		q1	q2	OK
Lus10035296	condensin complex subunit	10.8282	2.09469	-2.36999	-4.41572	5e-05	0.000268796	XLOC_011196	XLOC_011196	Lus10035296.g	scaffold151:107999-111875		q1	q2	OK
-	#N/A	20.1229	3.89508	-2.36911	-3.15558	0.0001	0.000505029	XLOC_035512	XLOC_035512	-	scaffold491:318242-318972		q1	q2	OK
Lus10025659	dna polymerase v	2.2324	0.432549	-2.36766	-3.15478	0.0002	0.00093316	XLOC_010244	XLOC_010244	Lus10025659.g	scaffold145:875465-881065		q1	q2	OK
Lus10016673	conserved protein similar to XP_002518101	1.14986	0.222962	-2.36659	-1.51449	0.0699	0.130063	XLOC_047542	XLOC_047542	Lus10016673.g	scaffold915:574589-581062		q1	q2	OK
-	#N/A	1.64692	0.319409	-2.36629	-1.15782	0.0894	0.157812	XLOC_038640	XLOC_038640	-	scaffold60:154371-154950		q1	q2	OK
Lus10014670	ran gtpase-activating protein 1	15.4813	3.00341	-2.36585	-1.29528	0.0944	0.164941	XLOC_038047	XLOC_038047	Lus10014670.g	scaffold584:109821-115024		q1	q2	OK
Lus10017839	cytochrome p450	1.96265	0.380945	-2.36515	-1.5374	0.02385	0.0542764	XLOC_028121	XLOC_028121	Lus10017839.g	scaffold35:229572-232633		q1	q2	OK
Lus10019128	werner syndrome atp-dependent helicase-like	5.2767	1.02432	-2.36497	-2.28978	0.004	0.0121821	XLOC_023824	XLOC_023824	Lus10019128.g,Lus10019129.g	scaffold30:267684-275831		q1	q2	OK
-	#N/A	0.909385	0.176557	-2.36475	0	1	1	XLOC_033020	XLOC_033020	-	scaffold454:50076-51622		q1	q2	NOTEST
Lus10028104	conserved protein similar to XP_002309034	30.0139	5.83644	-2.36247	-4.53376	5e-05	0.000268796	XLOC_009101	XLOC_009101	Lus10028104.g	scaffold132:1064634-1070253		q1	q2	OK
-	#N/A	3.68287	0.716192	-2.36241	-2.49523	0.0012	0.00439587	XLOC_023920	XLOC_023920	-	scaffold3010:42113-44478		q1	q2	OK
Lus10040444	polyphenol oxidase	10.5734	2.05731	-2.36161	-2.82091	0.00015	0.000724673	XLOC_045315	XLOC_045315	Lus10040444.g,Lus10040445.g	scaffold86:1943533-1945952		q1	q2	OK
Lus10041186	conserved protein similar to XP_002517072	20.4933	3.98815	-2.36136	-2.97394	5e-05	0.000268796	XLOC_022139	XLOC_022139	Lus10041186.g	scaffold280:1324971-1326406		q1	q2	OK
Lus10033688	conserved protein similar to XP_002330636	76.1902	14.8541	-2.35874	-4.36268	5e-05	0.000268796	XLOC_041837	XLOC_041837	Lus10033688.g	scaffold701:1116908-1117514		q1	q2	OK
Lus10024768	rac gtpase activating protein	38.2508	7.45894	-2.35845	-4.86543	5e-05	0.000268796	XLOC_025943	XLOC_025943	Lus10024768.g	scaffold320:619713-621501		q1	q2	OK
Lus10005783	atp-dependent dna helicase 2 subunit ku70	35.9917	7.02214	-2.35768	-4.75357	5e-05	0.000268796	XLOC_018303	XLOC_018303	Lus10005783.g	scaffold24:33759-39482		q1	q2	OK
Lus10011661	#N/A	1.31713	0.257216	-2.35635	-0.906761	0.31795	0.416301	XLOC_004082	XLOC_004082	Lus10011661.g	scaffold10:246793-266591		q1	q2	OK
Lus10033525	conserved protein similar to XP_002517227	5.22174	1.01987	-2.35615	-3.20098	0.0001	0.000505029	XLOC_041753	XLOC_041753	Lus10033525.g	scaffold701:399131-403411		q1	q2	OK
Lus10027012	#N/A	0.475642	0.0929055	-2.35604	0	1	1	XLOC_023511	XLOC_023511	Lus10027012.g	scaffold297:68454-69102		q1	q2	NOTEST
-	#N/A	0.428664	0.0837557	-2.35559	0	1	1	XLOC_003001	XLOC_003001	-	C8220481:148-845		q1	q2	NOTEST
-	#N/A	9.03194	1.76484	-2.3555	-2.03633	0.01195	0.0305412	XLOC_002284	XLOC_002284	-	C8136737:1-506		q1	q2	OK
Lus10037388	cysteine-type peptidase	57.312	11.2025	-2.35501	-4.08142	5e-05	0.000268796	XLOC_033698	XLOC_033698	Lus10037388.g	scaffold462:1608415-1612951		q1	q2	OK
-	#N/A	27.8307	5.44638	-2.35331	-4.99113	0.185	0.276474	XLOC_001491	XLOC_001491	-	C8028357:189-398		q1	q2	OK
Lus10027287	#N/A	0.636399	0.124564	-2.35304	0	1	1	XLOC_034314	XLOC_034314	Lus10027287.g	scaffold472:636277-636811		q1	q2	NOTEST
Lus10002651	rossmann-fold nad -binding domain-containing protein	4.11046	0.8049	-2.35242	-2.67617	0.00115	0.00424088	XLOC_005204	XLOC_005204	Lus10002651.g	scaffold1086:45133-47990		q1	q2	OK
Lus10013714	atp binding protein	15.0554	2.94965	-2.35167	-4.2922	5e-05	0.000268796	XLOC_006385	XLOC_006385	Lus10013714.g	scaffold1168:188474-194037		q1	q2	OK
Lus10033915	conserved protein similar to XP_002270551	11.6906	2.29073	-2.35147	-4.55993	5e-05	0.000268796	XLOC_017250	XLOC_017250	Lus10033915.g	scaffold222:1181024-1188154		q1	q2	OK
Lus10014707	pentatricopeptide repeat-containing	4.19775	0.822707	-2.35117	-2.10749	0.00015	0.000724673	XLOC_038008	XLOC_038008	Lus10014707.g	scaffold584:297749-304542		q1	q2	OK
Lus10010624	kinesin motor family protein	0.071389	0.0139955	-2.35074	0	1	1	XLOC_023483	XLOC_023483	Lus10010624.g	scaffold296:78419-82431		q1	q2	NOTEST
Lus10007146	conserved protein similar to CBK24013	0.0747635	0.0146601	-2.35044	0	1	1	XLOC_037346	XLOC_037346	Lus10007146.g	scaffold563:103958-107000		q1	q2	NOTEST
Lus10003202	luminal binding protein	1.34932	0.264606	-2.35032	-2.04027	0.00865	0.0232998	XLOC_004821	XLOC_004821	Lus10003202.g	scaffold1056:62697-65915		q1	q2	OK
-	#N/A	2.95259	0.579028	-2.35027	-1.91152	0.02855	0.0630435	XLOC_049185	XLOC_049185	-	scaffold996:93413-94516		q1	q2	OK
Lus10012048	atp binding protein	11.8041	2.31796	-2.34837	-4.40491	5e-05	0.000268796	XLOC_048001	XLOC_048001	Lus10012048.g	scaffold931:315599-330473		q1	q2	OK
Lus10001329	ca2+ antiporter cation exchanger	1.85822	0.365008	-2.34793	-2.20229	0.00585	0.0167626	XLOC_017668	XLOC_017668	Lus10001329.g	scaffold2292:28933-31071		q1	q2	OK
Lus10028223	#N/A	34.7358	6.82697	-2.3471	-1.59789	0.0009	0.00343081	XLOC_026309	XLOC_026309	Lus10028223.g,Lus10028224.g,Lus10028225.g	scaffold327:665954-669131		q1	q2	OK
Lus10007770	oligopeptide transporter 6-like	0.0978024	0.0192351	-2.34613	0	1	1	XLOC_036082	XLOC_036082	Lus10007770.g	scaffold510:54615-58147		q1	q2	NOTEST
-	#N/A	7764.45	1527.08	-2.34611	-56.2191	0.14935	0.234939	XLOC_000147	XLOC_000147	-	C7527873:0-100		q1	q2	OK
-	#N/A	1.88424	0.370825	-2.34517	-1.25406	0.0549	0.107362	XLOC_035122	XLOC_035122	-	scaffold4814:0-618		q1	q2	OK
Lus10023515	aquaporin	21.2081	4.17599	-2.34443	-3.56835	5e-05	0.000268796	XLOC_007360	XLOC_007360	Lus10023515.g	scaffold1216:608830-611100		q1	q2	OK
Lus10010814	conserved protein similar to XP_002510362	15.983	3.14767	-2.34418	-4.67323	5e-05	0.000268796	XLOC_018236	XLOC_018236	Lus10010814.g	scaffold239:238545-242061		q1	q2	OK
Lus10032567	microtubule-associated protein map65-1a	76.823	15.1314	-2.344	-5.43641	5e-05	0.000268796	XLOC_009775	XLOC_009775	Lus10032567.g	scaffold140:783208-787057		q1	q2	OK
Lus10020008	transcription factor bzip106	6.6075	1.30187	-2.34352	-2.79783	5e-05	0.000268796	XLOC_017715	XLOC_017715	Lus10020008.g,Lus10020009.g	scaffold23:385483-389872		q1	q2	OK
Lus10023729	conserved protein similar to XP_002528361	12.1441	2.39551	-2.34185	-4.35758	5e-05	0.000268796	XLOC_035791	XLOC_035791	Lus10023729.g	scaffold505:831616-835388		q1	q2	OK
Lus10030522	pentatricopeptide repeat-containing	0.290623	0.0573385	-2.34157	0	1	1	XLOC_047741	XLOC_047741	Lus10030522.g	scaffold917:552930-554701		q1	q2	NOTEST
Lus10019220	dna methyltransferase	10.2109	2.01535	-2.34101	-2.62893	0.00045	0.00188629	XLOC_030072	XLOC_030072	Lus10019220.g	scaffold377:33079-42231		q1	q2	OK
Lus10017216	#N/A	5.53625	1.09294	-2.3407	-2.29486	0.00125	0.00455622	XLOC_006572	XLOC_006572	Lus10017216.g	scaffold117:209470-212139		q1	q2	OK
Lus10042952	atp binding microtubule motor family protein	17.8846	3.53096	-2.34059	-4.93845	5e-05	0.000268796	XLOC_018885	XLOC_018885	Lus10042952.g	scaffold25:166214-172980		q1	q2	OK
Lus10031100	rossmann-fold nad -binding domain-containing protein	4.01818	0.793687	-2.3399	-0.82977	0.1105	0.186255	XLOC_019839	XLOC_019839	Lus10031100.g	scaffold261:1249907-1254969		q1	q2	OK
Lus10000299	cytochrome p450	1956.51	386.489	-2.33979	-0.909638	0.16205	0.250089	XLOC_030541	XLOC_030541	Lus10000299.g	scaffold3956:7813-9728		q1	q2	OK
Lus10007716	amino acid transporter	3.96147	0.782812	-2.3393	-0.982121	0.17595	0.266032	XLOC_049118	XLOC_049118	Lus10007716.g	scaffold993:22276-27372		q1	q2	OK
Lus10018286	aspartyl protease family protein	0.142771	0.0282417	-2.3378	0	1	1	XLOC_012926	XLOC_012926	Lus10018286.g	scaffold163:370996-372526		q1	q2	NOTEST
Lus10007136	conserved protein similar to XP_002323773	0.217522	0.0430403	-2.3374	0	1	1	XLOC_008548	XLOC_008548	Lus10007136.g	scaffold128:245769-246957		q1	q2	NOTEST
-	#N/A	4169.18	825.29	-2.33679	-39.0708	0.02895	0.0637188	XLOC_000056	XLOC_000056	-	C7415065:1-120		q1	q2	OK
Lus10029224	#N/A	4.75848	0.94212	-2.33652	-1.52958	0.0015	0.00531666	XLOC_028593	XLOC_028593	Lus10029224.g	scaffold360:39234-41824		q1	q2	OK
-	#N/A	3.46515	0.686266	-2.33608	-2.63075	0.0014	0.00501878	XLOC_048275	XLOC_048275	-	scaffold947:263469-265260		q1	q2	OK
Lus10032458	f-box protein	7.37629	1.46213	-2.33483	-2.99809	5e-05	0.000268796	XLOC_009838	XLOC_009838	Lus10032458.g	scaffold140:173120-174896		q1	q2	OK
-	#N/A	5.60356	1.1113	-2.3341	-1.55198	0.0389	0.0813582	XLOC_035456	XLOC_035456	-	scaffold489:213742-214669		q1	q2	OK
-	#N/A	37.9944	7.53564	-2.33398	-1.78094	0.0254	0.0571795	XLOC_000695	XLOC_000695	-	C7856799:1-239		q1	q2	OK
Lus10041323	type receptor kinase	1.92906	0.382646	-2.33382	-2.41851	0.00165	0.0057595	XLOC_021931	XLOC_021931	Lus10041323.g	scaffold280:1944382-1947045		q1	q2	OK
-	#N/A	70.7718	14.0443	-2.33319	-5.0865	5e-05	0.000268796	XLOC_003554	XLOC_003554	-	C8294951:0-1236		q1	q2	OK
Lus10039717	fasciclin-like arabinogalactan protein	0.822711	0.16328	-2.33304	0	1	1	XLOC_010778	XLOC_010778	Lus10039717.g	scaffold15:1322213-1323359		q1	q2	NOTEST
-	#N/A	4.69564	0.932158	-2.33268	-2.28095	0.0042	0.0126985	XLOC_015678	XLOC_015678	-	scaffold2:784459-785397		q1	q2	OK
Lus10020862	dna polymerase delta subunit 1	13.4289	2.66629	-2.33244	-4.24326	5e-05	0.000268796	XLOC_041980	XLOC_041980	Lus10020862.g	scaffold711:287346-295167		q1	q2	OK
Lus10031241	dna topoisomerase 6 subunit b	2.47667	0.491836	-2.33215	-2.57427	0.00115	0.00424088	XLOC_048598	XLOC_048598	Lus10031241.g	scaffold977:723931-727745		q1	q2	OK
Lus10011888	b3 domain-containing transcription factor abi3-like	0.108688	0.0215856	-2.33205	0	1	1	XLOC_042898	XLOC_042898	Lus10011888.g	scaffold754:253175-255856		q1	q2	NOTEST
Lus10041679	conserved protein similar to XP_002316693	2.43052	0.482802	-2.33176	-0.604488	0.2226	0.318907	XLOC_020428	XLOC_020428	Lus10041679.g	scaffold272:1228509-1245584		q1	q2	OK
Lus10013199	checkpoint serine threonine-protein kinase	34.2185	6.79744	-2.33171	-4.07838	5e-05	0.000268796	XLOC_029365	XLOC_029365	Lus10013199.g	scaffold372:48654-51446		q1	q2	OK
Lus10018406	s-locus-specific glycoprotein s13	3.0759	0.611221	-2.33124	-1.66975	0.02005	0.0469825	XLOC_019197	XLOC_019197	Lus10018406.g	scaffold251:268143-274822		q1	q2	OK
Lus10003006	#N/A	3.10355	0.616821	-2.331	-1.33506	0.25235	0.351227	XLOC_038502	XLOC_038502	Lus10003006.g	scaffold599:31472-31809		q1	q2	OK
-	#N/A	2.46703	0.490427	-2.33066	-1.65856	0.04305	0.0881405	XLOC_003261	XLOC_003261	-	C8251023:5-1001		q1	q2	OK
-	#N/A	368.544	73.2756	-2.33043	-0.275252	0.1464	0.231242	XLOC_044932	XLOC_044932	-	scaffold835:87317-323595		q1	q2	OK
Lus10020266	arm repeat protein	3.65489	0.726702	-2.33039	-2.53923	0.0022	0.00733715	XLOC_039997	XLOC_039997	Lus10020266.g	scaffold641:143732-150515		q1	q2	OK
Lus10003446	conserved protein similar to XP_002320961	0.47902	0.0952488	-2.33031	0	1	1	XLOC_036940	XLOC_036940	Lus10003446.g	scaffold543:137383-137980		q1	q2	NOTEST
Lus10041809	serine-threonine protein kinase	25.1154	4.99426	-2.33023	-4.48717	5e-05	0.000268796	XLOC_020732	XLOC_020732	Lus10041809.g	scaffold272:1863926-1865886		q1	q2	OK
Lus10028219	odr-4 homolog	2.51698	0.500667	-2.32977	-2.03743	0.0044	0.0132018	XLOC_026305	XLOC_026305	Lus10028219.g	scaffold327:641375-644377		q1	q2	OK
Lus10039127	zinc finger	13.0856	2.60329	-2.32957	-4.27353	5e-05	0.000268796	XLOC_027179	XLOC_027179	Lus10039127.g	scaffold34:1770447-1773864		q1	q2	OK
Lus10011960	phospholipase a2-like protein	68.1639	13.5688	-2.32871	-1.89951	0.00035	0.0015175	XLOC_030495	XLOC_030495	Lus10011960.g	scaffold39:443919-447638		q1	q2	OK
-	#N/A	134.356	26.7562	-2.32812	-15.7452	0.2101	0.30538	XLOC_000296	XLOC_000296	-	C7653753:4-159		q1	q2	OK
Lus10012367	conserved protein similar to XP_002298771	0.106063	0.0211225	-2.32807	0	1	1	XLOC_037880	XLOC_037880	Lus10012367.g	scaffold572:351867-354139		q1	q2	NOTEST
Lus10011012	major pollen allergen ory s 1	0.340527	0.0678247	-2.32789	0	1	1	XLOC_004528	XLOC_004528	Lus10011012.g	scaffold1035:112726-118443		q1	q2	NOTEST
-	#N/A	12140.6	2418.53	-2.32764	-1.8273	0.0616	0.117698	XLOC_000001	XLOC_000001	-	C7258387:0-100		q1	q2	OK
-	#N/A	4198.59	836.468	-2.32752	-1.69992	0.025	0.056467	XLOC_026484	XLOC_026484	-	scaffold329:35276-35388		q1	q2	OK
-	#N/A	62.714	12.4957	-2.32736	-3.31587	5e-05	0.000268796	XLOC_001862	XLOC_001862	-	C8084785:0-479		q1	q2	OK
Lus10026303	mate efflux family protein	0.28348	0.0564835	-2.32734	0	1	1	XLOC_046557	XLOC_046557	Lus10026303.g	scaffold898:558013-561483		q1	q2	NOTEST
-	#N/A	6.79893	1.35479	-2.32724	-1.11812	0.08395	0.150323	XLOC_002026	XLOC_002026	-	C8104281:6-505		q1	q2	OK
-	#N/A	31.8178	6.34054	-2.32716	-4.04887	5e-05	0.000268796	XLOC_007266	XLOC_007266	-	scaffold1216:575149-577052		q1	q2	OK
Lus10040573	atp binding protein	1.67089	0.333011	-2.32698	-2.38768	0.00335	0.0104538	XLOC_011894	XLOC_011894	Lus10040573.g	scaffold156:463751-466594		q1	q2	OK
Lus10006798	essential meiotic endonuclease 1a	9.10213	1.81432	-2.32678	-4.0177	5e-05	0.000268796	XLOC_041471	XLOC_041471	Lus10006798.g	scaffold689:99449-103046		q1	q2	OK
Lus10011237	beta-galactosidase	11.0089	2.19543	-2.3261	-4.38889	5e-05	0.000268796	XLOC_009510	XLOC_009510	Lus10011237.g	scaffold1376:316391-321779		q1	q2	OK
Lus10036463	conserved protein similar to XP_002514001	0.61327	0.122308	-2.326	0	1	1	XLOC_037668	XLOC_037668	Lus10036463.g	scaffold57:734511-735021		q1	q2	NOTEST
Lus10012898	uracil-dna glycosylase	10.3645	2.06742	-2.32575	-2.54604	0.00015	0.000724673	XLOC_008893	XLOC_008893	Lus10012898.g	scaffold1313:426672-428275		q1	q2	OK
Lus10037428	chitinase	9.44068	1.88352	-2.32546	-3.04309	5e-05	0.000268796	XLOC_033720	XLOC_033720	Lus10037428.g	scaffold462:1783956-1785558		q1	q2	OK
Lus10004945	histone h2a	1549.77	309.296	-2.325	-4.56293	5e-05	0.000268796	XLOC_021113	XLOC_021113	Lus10004945.g	scaffold2786:16427-16976		q1	q2	OK
Lus10041773	phosphatidic acid phosphatase family protein	1.51664	0.302783	-2.32452	-1.37479	0.02965	0.0650001	XLOC_020713	XLOC_020713	Lus10041773.g	scaffold272:1699272-1700806		q1	q2	OK
Lus10035050	phosphoenolpyruvate carboxylase	0.894604	0.178755	-2.32326	0	1	1	XLOC_032180	XLOC_032180	Lus10035050.g	scaffold43:215769-222935		q1	q2	NOTEST
Lus10020362	delta dna	39.4343	7.89469	-2.3205	-2.64407	0.0007	0.00275876	XLOC_040047	XLOC_040047	Lus10020362.g	scaffold641:550043-550473		q1	q2	OK
Lus10022250	polyribonucleotide nucleotidyltransferase	8.10259	1.62272	-2.31997	-4.29538	5e-05	0.000268796	XLOC_017515	XLOC_017515	Lus10022250.g	scaffold225:343878-349668		q1	q2	OK
Lus10006990	"separase, putative "	3.20638	0.642405	-2.31939	-4.1044	5e-05	0.000268796	XLOC_004110	XLOC_004110	Lus10006990.g	scaffold1004:255617-267059		q1	q2	OK
Lus10031143	monocopper oxidase-like protein sku5	31.1452	6.24448	-2.31836	-5.19641	5e-05	0.000268796	XLOC_048673	XLOC_048673	Lus10031143.g	scaffold977:210423-213736		q1	q2	OK
Lus10003801	bifunctional inhibitor lipid-transfer protein seed storage 2s albumin-like protein	582.509	116.826	-2.31792	-1.40912	0.1313	0.212724	XLOC_040421	XLOC_040421	Lus10003801.g	scaffold654:37506-38971		q1	q2	OK
Lus10016351	conserved protein similar to XP_002521144	1.17475	0.235679	-2.31746	-1.02406	0.0788	0.142879	XLOC_014268	XLOC_014268	Lus10016351.g	scaffold179:160191-161551		q1	q2	OK
Lus10009262	snf7 family protein	0.406615	0.0815864	-2.31726	0	1	1	XLOC_020092	XLOC_020092	Lus10009262.g	scaffold267:317704-319878		q1	q2	NOTEST
Lus10025984	30s ribosomal protein s16	44.404	8.91074	-2.31707	-3.25772	0.0001	0.000505029	XLOC_025803	XLOC_025803	Lus10025984.g	scaffold319:183221-184793		q1	q2	OK
Lus10031584	zinc finger (b-box type) family protein	0.847102	0.170016	-2.31686	0	1	1	XLOC_045981	XLOC_045981	Lus10031584.g	scaffold863:965955-968135		q1	q2	NOTEST
-	#N/A	16.7371	3.35925	-2.31684	-3.66563	5e-05	0.000268796	XLOC_009937	XLOC_009937	-	scaffold140:1326789-1328224		q1	q2	OK
Lus10041734	somatic embryogenesis receptor	0.739145	0.148377	-2.31659	0	1	1	XLOC_020461	XLOC_020461	Lus10041734.g	scaffold272:1525007-1527942		q1	q2	NOTEST
-	#N/A	7.58958	1.52417	-2.316	-2.68887	0.00075	0.00292526	XLOC_003356	XLOC_003356	-	C8263335:127-1075		q1	q2	OK
Lus10021524	ring-h2 finger protein	3.71087	0.745787	-2.31492	-1.88573	0.01185	0.0303375	XLOC_028989	XLOC_028989	Lus10021524.g	scaffold362:58735-59905		q1	q2	OK
-	#N/A	5.67292	1.14029	-2.31469	-1.86076	0.04765	0.0956361	XLOC_002658	XLOC_002658	-	C8179455:1-710		q1	q2	OK
[truncated: 47,202 more rows]
