# Supplementary material for: RNASeq Analysis of the Shoot Apex of Flax (Linum usitatissimum) to Identify Phloem Fiber Specification Genes
Source: Front Plant Sci. 2016 Jun 28;7:950. doi: 10.3389/fpls.2016.00950 (PMC4923117; doi:10.3389/fpls.2016.00950)
Supplement: Supplementary file 2 [file DataSheet2.ZIP]

Archive with 3 entries (2 files):
- Suppl_Table_2_merged.gtf.txt
- __MACOSX/
- __MACOSX/._Suppl_Table_2_merged.gtf.txt
