# Supplementary material for: RNASeq Analysis of the Shoot Apex of Flax (Linum usitatissimum) to Identify Phloem Fiber Specification Genes
Source: Front Plant Sci. 2016 Jun 28;7:950. doi: 10.3389/fpls.2016.00950 (PMC4923117; doi:10.3389/fpls.2016.00950)
Supplement: Supplementary file 3 [file DataSheet3.XLSX]

## Sheet: Sheet1
Supplemental Table 3.
Primer sequences used in qRT-PCR experiments.
Gene Name	Forward	Reverse
Lus10038135	CCCATTCCAGTAAACGCTTC	AGAAGGAGAAAGAGGGGGATT
Lus10012728	CGCAGCGTATTACCACCATA	CCGAACCTCCTTGTCCTTG
Lus10000332	GGCGAGGAGTTGCAAGAA	TCCACAGCAATGTGAGTCATC
Lus10038607	ATTTGGCTCGGCACTTACC	TAAAGCTGCAACGTCGTGAG
Lus10030473	GGCCAACCCAAACGAAAT	CCTTCTGATCGGTGGTGAA
Lus10039303	GCCGGAAATGTATGTGTTTTC	ACCACTGCACTGACTGTTGC
Lus10015902	TGGCCTCCTCCAGCTAGATA	GAATCCCGGAATCCCAGTAG
Lus10023877	ATGGCGAAACCAACATGAGT	TGGAATCTTCCCAGATGGAT
Lus10011558	GCGAACTCGACACAAAACCT	AAGAGGACCACCACCCATC
Lus10004688	AATCCAAGCGTCGGGAAT	TGGCCATAAAACTGGTTGCT
Lus10040256	CGAATCAGAGCAAAAAGCTGA	TCGTCCGTTTATTTGCGATAC
Lus10033441	ACTACTGAACATCAGTCTCACCAGA	TCCAGAAGGAGGAGTAGGATG T
Lus10010694	AACTTCCACCGCAAACAAAC	GGGATTGTGGTGGTGATTATG
